# Supplementary material for: Soluble HLA peptidome: A new resource for cancer biomarkers
Source: Front Oncol. 2022 Dec 22;12:1069635. doi: 10.3389/fonc.2022.1069635 (PMC9815702; doi:10.3389/fonc.2022.1069635)
Supplement: Supplementary file 1 [file Table_1.xlsx]

## Sheet: Summary
TAA (present/absent) coverage in various body fluids (Swiss-Prot)																TAA sources	website	Ref doi
UniprotID	Predicted or confirmed to be secreted?	Amniotic fluid	Aqueous humor	Plasma	CSF	Milk	Pleural effusion	Saliva	Seminal fluid	Sweat	Synovial fluid	Tears	Urine			TANTIGEN2.0	http://projects.met-hilab.org/tadb/cgi/nomenclature.pl	https://doi.org/10.1186/s12859-021-03962-7
A0A0A6YYL3	No	0	0	0	0	0	0	0	0	0	0	0	0			CTDatabase	http://www.cta.lncc.br/modelo.php	https://doi.org/10.1093/nar/gkn673
A0A510LHF0	No	0	0	0	0	0	0	0	0	0	0	0	0			Human secretome	https://www.proteinatlas.org	https://doi.org/10.1126/scisignal.aaz0274
A0RZH4	No	0	0	0	0	0	0	0	0	0	0	0	0
A1KZ92	No	0	0	0	0	0	0	0	1	0	0	0	1
A1L429	No	0	0	0	0	0	0	0	0	0	0	0	0
A4PIV7	No	0	0	0	0	0	0	0	0	0	0	0	0
A4PIW0	No	0	0	0	0	0	0	0	0	0	0	0	0
A6NC98	No	0	0	0	0	0	0	1	0	0	0	0	0
A6NDE8	No	0	0	0	0	0	0	0	0	0	0	0	0
A6NER3	No	0	0	0	0	0	0	0	0	0	0	0	0
A6NKD2	No	0	0	0	0	0	0	0	0	0	0	0	0
A9QXG9	No	0	0	0	0	0	0	0	0	0	0	0	0
B2RU33	No	0	0	0	0	0	1	0	0	0	0	0	0
B7ZVY3	No	0	0	0	0	0	0	0	0	0	0	0	0
L0R6Q1	No	0	0	1	0	0	0	0	0	0	0	0	1
O00295	Secreted in male reproductive system	0	0	0	0	0	0	0	0	0	0	0	0
O00339	Secreted to extracellular matrix	1	0	1	1	1	0	0	1	0	0	0	1
O00425	No	0	0	1	0	0	0	0	0	0	0	0	0
O00560	No	1	0	1	1	1	1	1	1	1	1	1	1
O14746	No	0	0	0	0	0	0	0	0	0	0	0	0
O14862	No	0	0	0	0	0	0	1	0	0	0	0	0
O14980	No	1	0	1	0	1	1	1	1	0	0	1	1
O15061	No	0	1	0	0	0	0	0	0	0	0	0	1
O15078	No	0	0	0	0	0	0	0	0	0	0	0	1
O15213	No	0	0	0	0	0	0	0	0	0	0	0	1
O15294	No	0	0	1	0	0	0	0	1	0	0	0	1
O15392	No	0	0	0	0	0	0	0	0	0	0	0	0
O15438	No	0	0	1	0	0	0	0	0	0	0	0	0
O15479	No	0	0	0	0	0	0	0	0	0	0	0	0
O15480	No	0	0	0	0	0	0	0	0	0	0	0	0
O15481	No	0	0	0	0	0	0	0	0	0	0	0	0
O15533	No	0	0	1	1	0	0	0	0	1	1	0	1
O15539	No	0	0	0	0	0	0	0	0	0	0	0	0
O15553	No	0	1	0	0	0	0	1	0	0	0	0	0
O43290	No	0	0	1	0	0	1	0	0	0	0	0	0
O43482	No	0	0	0	0	0	0	0	0	0	0	0	0
O43653	No	1	0	1	1	0	0	0	1	0	0	1	1
O43707	No	1	1	1	1	1	1	1	1	1	1	1	1
O43795	No	1	0	0	0	0	1	1	1	0	1	0	1
O60224	No	0	0	0	0	0	0	0	0	0	0	0	0
O60225	No	0	0	0	0	0	0	0	0	0	0	0	0
O60271	No	0	0	1	0	0	0	1	1	0	0	1	1
O60522	No	0	0	0	1	1	0	0	0	0	0	0	0
O60732	No	0	0	0	0	0	0	0	0	0	0	0	0
O60829	No	1	0	0	0	0	0	0	0	0	0	0	0
O60861	No	0	0	0	0	0	0	0	0	0	1	0	0
O75179	No	0	0	0	1	0	0	0	0	0	0	0	1
O75330	No	0	0	0	0	0	0	0	0	0	0	0	1
O75419	No	0	0	0	0	0	0	0	0	0	0	0	0
O75459	No	0	0	0	0	0	0	0	0	0	0	0	0
O75533	No	0	1	1	1	0	0	0	0	0	0	0	1
O75602	No	0	0	0	0	0	0	0	1	0	0	0	0
O75638	No	0	0	0	0	0	0	0	0	0	0	0	0
O75937	No	0	0	1	1	0	1	0	0	0	0	0	0
O75952	No	0	0	0	0	0	0	0	1	0	0	0	0
O75969	No	0	0	0	0	0	0	0	1	0	0	0	1
O76087	No	0	0	0	0	0	0	0	0	0	0	0	0
O94818	No	0	0	0	0	0	0	0	0	0	0	0	0
O94864	No	0	0	0	0	0	0	0	0	0	0	0	0
O94907	Secreted in other tissues	1	0	0	0	0	0	0	0	0	0	0	1
O94964	Secreted to blood	0	0	0	0	0	0	0	0	0	0	0	0
O95425	No	0	0	1	0	0	0	1	0	0	1	0	1
O95466	No	0	0	0	0	0	1	1	0	0	1	0	1
O95925	Secreted in male reproductive system	0	0	0	0	0	0	0	0	0	0	0	0
O95987	No	0	0	0	0	0	0	0	0	0	0	0	0
P00352	No	1	1	1	1	1	1	1	1	1	1	1	1
P00519	No	0	0	0	0	0	0	0	0	0	0	0	1
P00533	No	1	0	1	1	0	1	1	0	0	1	0	1
P00558	No	1	1	1	1	1	1	1	1	1	1	1	1
P01106	No	0	0	0	0	0	0	0	0	0	0	0	0
P01111	No	0	0	1	0	1	0	1	1	0	1	0	1
P01116	No	1	0	1	0	1	1	1	1	0	1	0	1
P01130	No	1	0	1	1	0	0	0	1	0	0	0	1
P01258	No	0	0	0	1	0	1	0	0	0	0	0	1
P02751	Secreted to blood	1	1	1	1	1	1	1	1	0	1	1	1
P02771	Secreted to blood	1	0	1	1	0	0	0	0	0	0	0	0
P03952	Secreted to blood	1	1	1	1	1	1	1	0	0	1	1	1
P03986	No	0	0	0	0	0	0	0	0	0	0	0	0
P04279	Secreted in male reproductive system	0	1	1	1	0	0	1	1	0	0	0	1
P04553	No	0	0	0	0	0	0	0	0	0	0	0	0
P04554	No	0	0	0	0	0	0	0	0	0	0	0	1
P04626	No	1	1	1	1	0	0	0	0	0	0	0	1
P04637	No	0	0	0	0	0	0	0	0	0	0	0	0
P04792	No	1	1	1	1	1	1	1	1	1	1	1	1
P04818	No	0	0	1	0	0	0	0	0	0	0	0	0
P05114	No	0	0	0	1	0	0	1	0	0	0	0	1
P05204	No	0	0	1	1	0	0	1	0	0	1	0	1
P05813	No	0	1	0	0	0	0	1	0	0	0	0	0
P06239	No	0	0	0	0	0	1	0	0	0	1	0	1
P06493	No	0	0	1	0	0	0	0	0	0	0	0	0
P06731	No	1	0	1	0	0	1	1	0	0	0	1	1
P06748	No	1	0	1	1	0	1	1	1	1	1	1	1
P07355	Secreted to blood	1	1	1	1	1	1	1	1	1	1	1	1
P07864	No	0	0	0	0	0	0	0	1	0	0	0	1
P08253	Secreted to extracellular matrix	1	1	1	1	0	0	0	1	0	1	0	1
P08581	No	1	0	1	1	0	0	0	0	0	0	0	1
P08582	No	1	0	1	1	0	1	1	0	1	0	1	1
P08865	No	1	0	1	1	1	0	1	1	1	1	1	1
P09601	No	1	0	1	0	0	0	0	0	1	0	0	1
P09603	No	1	0	1	1	1	0	1	0	0	0	0	1
P09668	No	1	1	1	1	1	0	1	1	1	1	1	1
P0C2W7	No	0	0	0	0	0	0	0	1	0	0	0	0
P0C5K6	No	0	0	0	0	0	0	0	0	0	0	0	0
P0C7T4	No	0	0	0	0	0	0	0	0	0	0	0	0
P0CL80	No	0	0	0	0	0	0	0	0	0	0	0	0
P0CL81	No	0	0	0	0	0	0	0	0	0	0	0	0
P0CL82	No	0	0	0	0	0	0	0	0	0	0	0	0
P0CV98	No	0	0	0	0	0	0	0	0	0	0	0	0
P0DMU7	No	0	0	0	0	0	0	0	0	0	0	0	0
P0DMU8	No	0	0	0	0	0	0	0	0	0	0	0	0
P0DMV8	No	1	0	1	1	1	1	1	1	1	1	1	1
P0DMV9	No	0	1	0	0	0	0	1	1	0	1	1	1
P10276	No	0	0	0	0	0	0	0	0	0	0	0	0
P11274	No	1	0	1	0	0	0	0	0	0	0	1	1
P11388	No	0	0	0	0	0	0	0	1	0	1	0	0
P11802	No	0	0	0	0	0	0	0	0	0	0	0	1
P12034	Secreted in brain	0	0	0	0	0	0	0	0	0	0	0	0
P12272	Secreted in other tissues	0	0	0	1	1	0	0	0	0	0	0	0
P12755	No	0	0	0	0	0	0	0	0	0	0	0	0
P13639	No	1	1	1	1	1	1	1	1	1	1	1	1
P14635	No	0	0	0	0	0	0	0	0	0	0	0	0
P14679	No	0	0	0	0	0	0	0	0	0	0	0	0
P14866	No	0	1	1	1	0	0	1	1	0	0	0	1
P14923	No	1	1	1	1	1	1	1	1	1	1	1	1
P15056	No	0	0	1	0	0	0	0	0	0	0	0	1
P15309	No	1	1	1	1	0	0	1	1	1	0	1	1
P15880	No	0	0	1	1	1	0	1	1	0	0	1	1
P15941	No	1	0	1	0	1	1	1	0	0	0	1	1
P16401	No	1	1	1	1	1	1	1	1	1	1	1	1
P16422	No	1	0	1	0	0	1	1	0	0	0	0	1
P16562	Secreted in male reproductive system	0	0	1	0	0	0	0	1	0	0	0	1
P17643	No	0	1	1	1	0	0	0	0	0	0	0	1
P17861	No	0	0	0	0	0	0	0	0	0	0	0	0
P18583	No	0	0	0	0	0	1	0	0	0	0	0	0
P18827	No	1	0	1	1	0	1	0	0	0	0	1	1
P19526	No	0	0	1	1	0	0	0	0	0	0	0	1
P19544	No	0	0	0	1	0	0	0	0	0	0	0	0
P19835	Secreted to digestive system	1	0	1	1	1	0	1	1	1	0	0	1
P20848	No	0	0	0	1	0	0	0	0	0	0	0	1
P21579	No	0	0	0	1	0	0	0	1	0	0	0	1
P23284	Secreted to blood	1	1	1	1	1	1	1	1	1	1	1	1
P23760	No	0	0	0	0	0	0	0	0	0	0	0	0
P24158	Secreted to blood	1	0	1	0	1	0	1	1	1	1	1	1
P24385	No	0	0	0	0	0	0	0	0	0	0	0	0
P24844	No	1	0	1	1	0	1	0	0	0	0	0	1
P24928	No	0	0	0	1	0	0	0	0	0	0	0	0
P25054	No	0	0	0	0	0	0	0	0	0	0	0	0
P25098	No	0	0	1	0	0	0	1	1	0	1	0	1
P25116	No	0	0	1	0	0	0	0	0	0	0	0	1
P26012	No	1	0	0	1	0	0	0	0	0	0	0	1
P26232	No	0	0	0	0	0	0	0	0	0	1	0	1
P27694	No	1	0	1	0	0	0	1	0	0	0	0	1
P29317	No	1	0	1	1	0	1	1	0	0	0	0	1
P29320	No	0	0	0	1	0	0	0	0	0	0	0	1
P29590	No	0	0	0	0	0	0	1	0	0	0	0	1
P30044	No	1	0	1	1	1	1	1	1	1	1	1	1
P30260	No	0	0	0	0	0	0	0	0	0	0	0	0
P30304	No	0	0	0	0	0	0	0	0	0	0	0	1
P31629	No	0	0	0	0	0	0	0	0	0	0	0	0
P31939	No	1	0	1	1	1	1	1	1	0	1	1	1
P33241	No	1	0	1	1	0	0	1	0	0	1	1	1
P33981	No	0	0	0	0	0	0	0	0	0	0	0	0
P35222	No	1	0	1	0	0	1	1	1	1	1	0	1
P35243	No	0	0	0	0	0	0	0	0	0	0	0	0
P35658	No	0	0	1	0	1	0	0	1	0	0	0	0
P35659	No	0	0	1	0	0	0	0	0	0	0	0	1
P35716	No	0	0	0	0	0	0	0	0	0	0	0	0
P36888	No	0	0	1	1	0	0	0	0	0	0	0	1
P37173	No	1	0	1	1	0	0	0	0	0	0	0	1
P38936	No	0	0	0	0	0	0	0	0	0	0	0	0
P40126	No	0	0	0	0	0	0	0	0	0	0	0	0
P40967	No	0	0	1	0	0	0	0	0	0	0	0	0
P41161	No	0	0	0	0	0	0	0	0	0	0	0	0
P41212	No	0	0	0	0	0	0	0	0	0	0	0	0
P41594	No	0	0	0	1	0	0	0	0	0	0	0	0
P42224	No	0	0	1	1	0	0	1	1	0	1	1	1
P42771	No	0	0	1	0	0	0	0	0	0	0	0	0
P43355	No	0	0	0	0	0	0	0	0	0	0	0	0
P43356	No	0	0	0	0	0	0	0	0	0	0	0	0
P43357	No	0	0	0	0	0	0	0	0	0	0	0	0
P43358	No	0	0	0	0	0	0	0	1	0	0	0	0
P43359	No	0	0	0	0	0	0	0	0	0	0	0	0
P43360	No	0	0	0	0	0	0	0	0	0	0	0	0
P43361	No	0	0	0	0	0	0	0	0	0	0	0	0
P43362	No	0	0	0	0	0	0	0	1	0	0	0	0
P43363	No	0	0	0	0	0	0	0	0	0	0	0	0
P43364	No	0	0	0	0	0	0	0	0	0	0	0	0
P43365	No	0	0	0	0	0	0	0	0	0	0	0	0
P43366	No	0	0	0	0	0	0	0	0	0	0	0	0
P46695	No	0	0	0	0	0	0	0	0	0	0	0	0
P48163	No	1	1	1	1	1	1	1	1	1	0	1	1
P48431	No	0	0	0	0	0	0	0	0	0	0	0	0
P48729	No	0	0	0	0	1	0	0	1	0	0	0	1
P49459	No	0	0	0	0	0	0	0	0	0	0	1	0
P49910	No	0	1	0	0	0	0	0	0	0	0	0	0
P50281	No	1	0	1	1	0	0	0	0	0	0	0	1
P51572	No	0	0	1	0	1	1	1	0	1	0	0	1
P51654	No	1	0	1	1	0	0	0	1	0	0	0	1
P51810	No	0	0	0	0	0	0	0	0	0	0	0	0
P51878	No	0	0	0	0	0	0	0	0	0	0	0	0
P56180	No	0	0	0	0	0	0	0	1	0	0	0	0
P56693	No	0	0	0	0	0	0	0	0	0	0	0	0
P57059	No	0	0	0	0	0	0	0	0	0	0	0	0
P57729	No	0	0	1	0	0	0	0	0	0	0	0	0
P59282	No	0	0	0	0	0	0	0	1	0	0	0	0
P60174	No	1	1	1	1	1	1	1	1	1	1	1	1
P62136	No	1	0	1	1	0	1	1	1	0	1	1	1
P62314	No	0	0	1	1	0	0	0	0	0	0	0	1
P62906	No	1	0	1	0	1	0	1	1	0	0	1	1
P67936	No	1	1	1	1	1	1	1	1	1	1	1	1
P78358	No	0	0	0	0	0	0	0	0	0	0	0	0
P78395	No	0	0	0	0	0	0	0	0	0	0	0	0
P78396	No	0	0	0	0	0	0	0	0	0	0	0	0
P78536	No	1	0	1	1	0	0	0	0	0	1	0	1
P78559	No	0	0	1	1	0	0	0	0	0	0	0	0
P84243	No	0	1	0	0	0	1	1	1	1	1	0	1
Q00987	No	0	0	0	0	0	0	0	0	0	0	0	0
Q01196	No	0	0	0	0	0	0	0	0	0	0	0	0
Q01534	No	0	0	0	0	0	0	0	0	0	0	0	0
Q01726	No	0	0	0	0	0	0	0	0	0	0	0	0
Q02817	No	1	0	1	0	0	0	0	0	0	0	0	1
Q02880	No	0	0	0	0	0	0	0	1	0	0	0	1
Q03164	No	0	1	0	0	0	0	0	0	0	0	0	0
Q04609	No	1	0	0	1	1	0	1	1	0	0	1	1
Q04671	No	0	0	0	0	0	0	0	0	0	0	0	0
Q06828	Secreted to extracellular matrix	1	1	1	1	0	0	1	1	1	1	1	1
Q06945	No	0	0	0	0	0	0	0	0	0	0	0	0
Q07617	No	0	0	0	0	0	0	0	1	0	0	0	1
Q07817	No	0	0	1	0	0	0	0	0	0	0	0	1
Q07820	No	0	0	0	0	0	0	0	0	0	0	0	0
Q07954	No	1	1	1	1	0	1	0	0	0	1	0	1
Q08345	No	1	1	1	1	1	0	1	1	0	0	0	1
Q08380	Secreted to blood	1	1	1	1	1	0	1	1	1	1	1	1
Q08431	Secreted to blood	1	0	1	1	1	1	1	1	1	1	1	1
Q08AH3	No	0	0	0	0	0	0	0	0	0	0	0	1
Q09328	No	1	0	1	1	0	0	1	0	0	0	1	1
Q09472	No	0	1	0	0	0	0	0	0	0	0	0	0
Q10570	No	0	0	0	0	0	0	0	0	0	0	0	0
Q10589	No	0	0	1	1	1	1	0	0	0	0	0	1
Q12765	No	1	0	1	1	0	1	0	1	0	0	1	1
Q12770	No	0	1	0	1	0	0	0	0	0	0	0	0
Q12778	No	0	0	0	0	0	0	0	0	0	0	0	0
Q12802	No	1	1	1	1	0	0	0	0	0	0	0	0
Q13065	No	0	0	0	0	0	0	0	0	0	0	0	0
Q13066	No	0	0	0	0	0	0	0	0	0	0	0	0
Q13069	No	0	0	0	0	0	0	0	0	0	0	0	0
Q13070	No	0	0	0	0	0	0	0	0	0	0	0	0
Q13072	No	0	0	0	0	0	0	0	0	0	0	0	0
Q13084	No	0	0	0	0	0	0	0	0	0	0	0	0
Q13111	No	0	0	0	0	0	0	0	0	0	0	0	0
Q13118	No	0	0	0	1	0	0	0	0	0	0	0	0
Q13177	No	1	0	1	0	1	0	1	0	0	1	1	1
Q13296	Secreted in female reproductive system	0	0	0	0	0	0	0	0	1	0	1	0
Q13404	No	0	0	1	1	1	1	1	1	1	0	1	1
Q13421	No	1	0	1	1	0	1	1	1	1	0	1	1
Q13438	No	1	0	1	1	1	0	1	1	0	0	1	1
Q13469	No	0	0	0	0	0	0	0	0	0	0	0	0
Q13541	No	0	0	1	1	0	0	1	0	0	0	0	0
Q13641	No	0	0	1	1	0	1	0	0	0	1	0	1
Q13952	No	0	0	0	0	0	0	0	0	0	0	0	0
Q14019	No	1	1	1	1	1	1	1	1	0	1	0	1
Q14032	No	0	0	1	0	0	0	0	0	0	0	0	0
Q14094	No	0	0	0	0	0	0	0	0	0	0	0	0
Q14493	No	0	0	0	0	0	0	0	0	0	0	0	0
Q14571	No	0	0	1	0	0	0	0	0	0	0	0	1
Q14627	No	0	0	0	0	0	0	0	0	0	0	0	0
Q14667	Secreted to blood	0	1	0	0	0	0	1	0	0	0	0	1
Q14790	No	0	0	0	0	0	0	1	1	0	0	1	1
Q14814	No	0	0	0	0	0	0	0	0	0	0	0	0
Q14956	No	1	1	1	1	1	0	0	0	1	1	0	1
Q14990	No	0	0	0	0	0	0	0	1	0	0	0	0
Q15019	No	1	0	1	0	1	1	1	1	0	0	1	1
Q15020	No	0	0	0	1	0	0	0	0	0	0	0	0
Q15029	No	0	0	1	1	0	0	0	1	0	0	0	1
Q15109	No	0	0	1	0	0	0	0	0	0	0	0	1
Q15262	No	1	1	1	1	1	0	0	0	0	0	0	1
Q15306	No	0	0	0	1	0	0	0	0	0	0	0	0
Q15345	No	0	0	0	0	0	0	0	0	0	0	0	0
Q15366	No	1	0	1	0	1	0	1	1	0	0	1	1
Q15406	No	0	0	0	0	0	0	0	0	0	0	1	0
Q15431	No	0	0	0	0	0	0	0	0	0	0	0	0
Q15506	No	0	0	0	0	0	0	0	1	0	0	0	0
Q15751	No	0	0	0	0	0	0	0	1	0	0	0	1
Q15788	No	0	0	0	0	0	0	0	0	0	0	0	0
Q15910	No	0	0	0	0	0	0	0	0	0	0	0	0
Q16384	No	0	0	0	0	0	0	0	0	0	0	0	0
Q16385	No	0	0	0	0	0	0	0	0	0	0	0	0
Q16584	No	0	0	1	0	0	0	0	0	0	0	0	0
Q16629	No	1	0	1	1	0	0	0	1	1	0	0	1
Q16655	No	0	0	0	0	0	0	0	0	0	0	0	0
Q16678	No	0	0	0	0	0	0	0	0	0	0	0	0
Q16740	No	0	0	1	0	0	1	0	0	0	0	0	1
Q16790	No	0	0	0	0	0	0	0	0	0	0	0	1
Q17RY6	No	0	0	0	0	0	0	0	0	0	0	0	0
Q2M2E3	No	0	0	0	1	0	0	0	0	0	0	0	0
Q3KQU3	No	0	0	1	0	0	0	0	0	1	0	0	1
Q3SXM5	No	0	0	1	0	0	0	0	1	0	0	0	0
Q4JDL3	No	0	0	0	1	0	0	0	0	0	0	0	0
Q4V321	No	0	0	0	0	0	0	0	0	0	0	0	0
Q53EP0	No	0	0	0	1	0	0	0	0	0	0	0	0
Q53EZ4	No	0	0	0	0	0	0	0	0	0	0	0	1
Q53F19	No	0	0	0	0	0	1	0	0	0	0	0	0
Q58F21	No	0	0	0	0	0	0	0	0	0	0	0	0
Q5BJF6	No	0	0	0	0	0	0	0	1	0	0	0	0
Q5DJT8	No	0	0	0	0	0	0	0	0	0	0	0	0
Q5DX21	No	0	0	0	0	0	0	0	0	0	0	0	1
Q5H943	No	0	0	0	0	0	0	0	1	0	0	0	0
Q5H9I0	No	0	0	0	0	0	0	0	0	0	0	0	0
Q5H9L4	No	0	0	0	0	0	0	0	0	0	0	0	1
Q5HYN5	No	0	0	0	0	0	0	0	0	0	0	0	0
Q5JQC4	No	0	0	0	0	0	0	0	1	0	0	0	0
Q5JQC9	No	0	1	0	0	0	0	0	1	0	0	0	1
Q5JRK9	No	0	0	0	0	0	0	0	0	0	0	0	0
Q5JUK9	No	0	0	0	0	0	0	0	0	0	0	0	0
Q5JXC2	No	0	0	0	0	0	0	0	0	0	0	0	0
Q5MJ07	No	0	0	0	0	0	0	0	0	0	0	0	0
Q5MJ08	No	0	0	0	0	0	0	0	0	0	0	0	0
Q5MJ09	No	0	0	0	0	0	0	0	0	0	0	0	0
Q5MJ10	No	0	0	0	0	0	0	0	0	0	0	0	0
Q5T011	No	0	0	0	1	0	0	0	1	0	0	0	1
Q5T124	No	0	0	0	0	0	0	0	1	0	0	0	0
Q5T4S7	No	0	0	1	1	1	0	0	1	0	0	1	1
Q5T6F0	No	0	0	0	0	0	0	0	0	0	0	0	0
Q5THJ4	No	0	0	1	0	1	0	0	0	0	0	0	1
Q5TZF3	No	0	0	0	0	0	0	0	1	0	0	0	0
Q5VSR9	No	0	0	0	0	0	0	0	0	0	0	0	1
Q5VTY9	No	0	0	0	0	0	0	0	0	0	0	0	0
Q5W041	No	0	0	0	0	0	0	0	1	0	0	0	0
Q66K14	No	0	0	0	0	0	0	0	1	0	0	1	1
Q68CZ2	No	0	0	1	1	0	0	0	0	0	0	0	1
Q68CZ6	No	0	0	0	1	0	0	0	0	0	0	0	0
Q68DV7	No	0	0	0	0	0	0	0	0	0	0	0	0
Q68EM7	No	1	0	1	0	0	0	0	1	0	0	0	1
Q68G75	No	0	0	0	0	0	0	0	0	0	0	0	0
Q6AZZ1	No	0	0	0	0	0	0	0	0	0	0	0	0
Q6JBY9	No	1	0	1	1	0	0	1	0	0	1	0	1
Q6NT46	No	0	0	0	0	0	0	0	1	0	0	0	0
Q6NUI2	No	0	0	0	0	0	0	0	0	0	0	0	0
Q6P9F0	No	0	0	0	0	0	1	0	1	0	0	0	0
Q6PB30	No	0	0	0	0	0	0	0	0	0	0	0	0
Q6PEW0	Secreted in male reproductive system	0	0	0	0	0	0	0	1	0	0	0	0
Q6PJT7	No	0	0	0	0	0	0	0	0	0	0	0	0
Q6PL18	No	0	0	0	1	0	0	1	1	0	0	0	1
Q6Q759	No	0	0	0	0	0	0	0	1	0	0	0	0
Q6S545	No	0	0	0	0	0	0	0	0	0	0	0	0
Q6S5H5	No	0	0	0	0	0	0	0	0	0	0	0	0
Q6S8J3	No	1	1	0	1	0	1	1	0	1	0	0	1
Q6S8J7	No	0	0	0	0	1	0	0	0	0	0	0	0
Q6UVK1	No	1	0	1	1	0	0	0	0	0	1	0	1
Q6UWB4	No	0	0	0	0	0	0	0	1	0	0	0	0
Q6UWU4	No	0	0	0	0	0	0	0	0	0	0	0	0
Q6UXF1	No	0	0	1	1	0	0	0	0	0	0	0	1
Q6XZB0	Secreted in male reproductive system	0	0	0	0	0	0	0	1	0	0	0	0
Q6Y7W6	No	0	0	1	0	1	0	0	1	0	0	0	0
Q6YFQ2	No	0	0	0	0	0	0	0	0	0	0	0	0
Q7RTT3	No	0	0	0	0	0	0	0	0	0	0	0	0
Q7RTT5	No	0	0	0	0	0	0	0	0	0	0	0	0
Q7RTT6	No	0	0	0	0	0	0	0	0	0	0	0	0
Q7RTW8	Secreted in other tissues	0	0	1	0	0	0	0	0	0	0	0	0
Q7Z2W7	No	0	0	0	0	0	0	0	0	0	0	0	1
Q7Z2X7	No	0	0	0	0	0	0	0	0	0	0	0	0
Q7Z4M0	No	0	0	0	0	0	0	0	0	0	0	0	0
Q7Z5L4	No	0	0	0	0	0	0	0	1	0	0	0	0
Q7Z6I6	No	0	0	0	0	0	0	0	0	0	0	0	0
Q7Z6Z7	No	1	0	1	0	1	0	1	1	0	0	1	1
Q7Z7J5	No	0	0	0	0	0	0	0	0	0	0	0	0
Q86TM3	No	0	0	0	0	0	0	0	0	0	0	0	0
Q86UG4	No	0	0	0	0	0	0	0	1	0	0	0	0
Q86UW6	No	0	0	0	1	0	0	0	0	0	0	0	0
Q86V48	No	0	0	1	0	0	0	0	0	0	0	0	1
Q86VD1	No	0	0	0	0	0	0	0	0	0	0	0	0
Q86W42	No	0	0	0	0	0	0	0	0	0	0	0	1
Q86WS5	No	0	0	0	0	0	0	0	1	0	0	0	0
Q86X10	No	0	0	1	0	0	0	0	1	0	0	1	1
Q86X24	No	0	0	0	0	0	0	0	0	0	0	0	0
Q86XI6	No	0	0	0	0	0	0	0	0	0	0	0	0
Q86Y27	No	0	0	0	0	0	0	0	0	0	0	0	0
Q86Y28	No	0	0	0	0	0	0	0	0	0	0	0	0
Q86Y29	No	0	0	0	0	0	0	0	0	0	0	0	0
Q86Y30	No	0	0	0	0	0	0	0	0	0	0	0	0
Q86YJ6	Secreted - unknown location	0	0	0	1	0	0	0	0	0	1	0	1
Q86YR6	No	0	0	0	0	0	0	0	0	0	0	0	0
Q8IV04	No	0	0	0	0	0	0	0	0	0	1	0	0
Q8IV76	No	0	0	0	0	0	0	0	0	0	0	0	0
Q8IWB6	No	0	0	0	0	0	0	0	1	0	0	0	0
Q8IWE5	No	0	0	0	0	0	0	0	1	0	0	0	0
Q8IWF9	No	0	0	0	0	0	0	0	1	0	0	0	0
Q8IXA5	No	0	0	0	0	0	0	0	1	0	0	0	0
Q8IXJ6	No	0	0	1	0	0	0	0	1	0	0	0	1
Q8IYA8	No	0	0	0	0	0	0	0	0	0	0	0	0
Q8IYR6	No	0	0	0	1	0	0	0	0	0	0	0	0
Q8N0S2	No	0	0	0	0	0	0	0	0	0	0	0	0
Q8N0W7	No	0	0	0	0	0	0	0	0	0	0	0	0
Q8N122	No	0	0	1	0	0	0	0	1	0	0	0	1
Q8N123	No	0	0	0	0	0	0	0	0	0	0	0	0
Q8N3V7	No	0	0	1	0	0	0	0	0	0	0	0	0
Q8N4B4	No	0	0	0	0	0	0	0	0	0	0	0	0
Q8N4C6	No	0	1	0	1	0	0	0	0	0	0	0	1
Q8N5R6	No	0	0	0	0	0	0	0	0	0	0	0	1
Q8N7B1	No	0	0	0	0	0	0	0	0	0	0	0	0
Q8N7E2	No	0	0	0	0	0	0	0	0	0	0	0	0
Q8N7X4	No	0	0	0	0	0	0	0	0	0	0	0	0
Q8N8S7	No	0	0	1	1	0	1	0	1	0	1	0	1
Q8N9E0	No	0	0	0	0	0	0	0	0	0	0	0	0
Q8NE09	No	0	0	0	0	0	0	0	1	0	0	0	0
Q8NEB7	Secreted in male reproductive system	0	0	0	0	0	0	0	1	0	0	0	0
Q8NEK8	No	0	0	0	0	0	0	0	0	0	0	0	0
Q8NFD5	No	0	0	0	1	0	0	0	0	0	1	0	0
Q8NG31	No	0	0	0	0	0	0	0	0	0	0	0	0
Q8NHS0	No	0	0	0	0	0	0	0	1	0	0	0	0
Q8NHU0	No	0	0	0	0	0	0	0	0	0	0	0	0
Q8NI32	No	1	0	0	1	0	0	0	0	0	0	0	1
Q8NI51	No	0	0	0	0	0	0	0	0	0	0	1	0
Q8TAI5	No	0	0	0	0	0	0	0	0	0	0	0	0
Q8TBY0	No	0	0	0	0	0	0	1	0	0	0	0	0
Q8TBZ0	No	0	0	0	0	0	0	1	0	0	0	0	0
Q8TC20	No	0	1	0	0	0	0	0	1	0	0	0	0
Q8TC59	No	0	0	0	0	1	1	0	0	0	0	0	1
Q8TD84	No	0	0	0	1	0	0	0	0	0	0	0	0
Q8TD91	No	0	0	0	0	0	0	0	0	0	0	0	0
Q8WTP9	No	0	0	0	0	0	0	0	0	0	0	0	0
Q8WUE5	Secreted in male reproductive system	0	0	0	0	0	0	0	0	0	0	0	0
Q8WWM0	No	0	0	0	0	0	0	0	0	0	0	0	0
Q8WWM1	No	0	0	0	0	0	0	0	0	0	0	0	0
Q8WWM7	No	0	0	1	0	0	0	0	0	0	0	0	1
Q92551	No	0	0	0	0	0	0	0	1	0	0	0	0
Q92600	No	0	0	0	0	0	0	0	0	0	0	0	1
Q92604	No	0	0	0	0	0	0	0	1	0	0	0	1
Q92619	No	0	0	1	0	0	0	1	0	0	1	0	0
Q92766	No	0	0	0	0	0	0	0	0	0	0	0	0
Q93008	No	0	0	1	0	1	0	1	1	0	0	1	1
Q93052	No	0	0	1	1	0	0	0	1	0	0	1	1
Q93070	No	1	0	1	1	0	0	0	0	0	0	0	1
Q969F0	No	0	0	0	0	0	0	0	0	0	0	0	0
Q96CA5	No	0	0	0	0	0	0	0	0	0	0	0	0
Q96GE4	No	0	0	0	0	0	0	0	0	0	0	0	0
Q96GT9	No	1	0	0	0	0	0	0	0	0	0	0	0
Q96GU1	No	0	0	0	0	0	0	0	0	0	0	0	0
Q96I25	No	0	0	0	0	0	0	1	0	0	0	0	0
Q96J94	No	0	1	0	0	0	0	0	1	0	0	0	0
Q96JG8	No	0	0	0	0	0	1	0	0	0	0	0	0
Q96JT2	No	0	0	0	0	0	0	0	0	0	0	0	0
Q96JY0	No	0	0	0	0	0	0	0	1	0	0	0	0
Q96KB5	No	0	0	0	0	0	0	0	0	0	0	0	0
Q96L12	No	0	0	0	1	0	0	0	1	0	0	0	0
Q96M29	No	0	0	0	0	0	0	0	1	0	0	0	0
Q96MN2	No	0	0	0	0	0	0	0	0	0	0	0	0
Q96NT5	No	0	0	0	0	0	0	0	0	0	1	0	1
Q96PC5	No	1	0	1	0	0	0	0	0	0	0	0	1
Q96PK6	No	0	0	1	0	0	0	0	0	0	0	0	1
Q96PU9	No	0	0	0	0	0	0	0	1	0	0	0	0
Q96Q89	No	0	0	0	0	1	1	0	0	0	0	0	1
Q96QH2	No	0	0	1	0	0	0	1	0	0	1	0	1
Q96QS3	No	0	0	0	1	0	0	0	0	0	0	0	0
Q96RT6	No	0	0	0	0	0	0	0	0	0	0	0	0
Q96T37	No	0	0	0	0	1	1	0	0	0	0	0	1
Q96T58	No	0	1	0	0	0	0	0	0	0	0	0	0
Q96T75	No	0	0	0	0	0	0	0	0	0	0	0	0
Q99541	No	0	0	0	0	1	0	0	0	0	0	0	0
Q99661	No	0	0	0	0	0	0	0	0	0	0	0	0
Q99684	No	0	0	0	0	0	0	0	0	0	0	0	0
Q99700	No	0	0	1	0	0	0	0	0	0	0	0	1
Q99909	No	0	0	0	0	0	0	0	0	0	0	0	0
Q99932	No	0	0	0	1	0	0	0	1	0	0	0	0
Q99965	No	0	0	0	0	0	0	0	0	0	0	0	0
Q9BQ65	No	0	0	0	0	0	0	0	0	0	0	0	0
Q9BQS2	No	0	0	0	0	0	0	0	0	0	0	0	0
Q9BQS6	No	0	0	0	0	0	0	0	0	0	0	0	0
Q9BQY4	No	0	0	0	0	0	0	0	0	0	0	0	0
Q9BRL6	No	1	0	0	0	0	0	0	0	0	0	0	0
Q9BT40	No	0	0	0	0	0	0	0	0	0	0	0	0
Q9BUV0	No	0	0	0	1	0	0	0	0	0	0	0	0
Q9BWT3	No	0	0	0	0	0	0	0	0	0	0	0	0
Q9BX70	No	0	0	0	0	0	0	0	0	0	0	0	0
Q9BXA6	No	0	0	0	0	0	0	0	1	0	0	0	0
Q9BXL5	No	0	0	1	1	0	0	0	0	0	0	0	0
Q9BXN6	No	0	0	0	0	0	0	0	0	0	0	0	0
Q9BXT4	No	0	0	0	0	0	0	0	0	0	0	0	0
Q9BXT5	No	0	0	0	0	0	0	0	0	0	0	0	0
Q9BXT8	No	0	0	0	0	0	0	0	1	0	0	0	0
Q9BXU8	No	0	0	0	0	0	0	0	0	0	0	0	0
Q9BXX3	No	0	0	0	0	0	0	0	0	0	0	0	1
Q9BY14	No	0	0	0	0	0	0	0	1	0	0	0	1
Q9BYG3	No	0	0	0	0	0	0	0	0	0	0	0	0
Q9BYW2	No	0	1	0	1	0	0	0	0	0	0	0	1
Q9BZ81	No	0	0	0	0	0	0	0	0	0	0	0	0
Q9BZ95	No	0	0	0	0	1	0	1	0	0	0	0	0
Q9BZD4	No	0	0	0	0	0	0	0	0	0	0	0	0
Q9BZW7	No	0	0	0	0	0	0	0	1	0	0	0	0
Q9C093	No	0	0	0	0	0	0	0	1	0	0	0	0
Q9GZR5	No	0	0	0	0	0	0	0	0	0	0	0	0
Q9GZY0	No	0	0	0	0	0	0	0	0	0	0	0	0
Q9H0J9	No	0	0	0	0	0	0	0	0	0	0	0	0
Q9H0U9	No	0	0	0	0	0	0	0	0	0	0	0	0
Q9H165	No	0	0	0	0	0	0	0	0	0	0	0	0
Q9H2Y7	No	0	0	0	0	0	0	0	0	0	0	0	0
Q9H3P2	No	0	0	0	0	0	0	0	0	0	0	0	0
Q9H497	No	0	0	1	0	0	0	1	0	0	0	0	0
Q9H568	No	0	0	0	0	0	0	0	0	0	0	0	0
Q9H8N7	No	0	0	0	0	0	0	0	0	0	0	0	0
Q9HAT0	No	0	0	0	0	0	0	0	1	0	0	0	0
Q9HBJ0	Secreted in female reproductive system	0	0	0	0	0	0	0	0	0	0	0	0
Q9HD64	No	0	0	0	0	0	0	0	0	0	0	0	0
Q9NPE6	No	0	0	0	0	0	0	0	1	0	0	0	0
Q9NS25	No	0	0	0	0	0	0	0	1	0	0	0	0
Q9NS26	No	0	0	0	0	0	0	0	1	0	0	0	0
Q9NV31	No	0	0	0	0	0	0	0	0	0	0	0	0
Q9NW75	No	0	0	0	0	0	0	0	0	0	0	0	0
Q9NXZ1	No	0	0	0	0	0	0	0	0	0	0	0	0
Q9NXZ2	No	0	0	0	0	0	0	0	1	0	0	0	1
Q9NY87	No	0	0	0	0	0	0	0	1	0	0	0	0
Q9NYB9	No	0	0	1	0	0	0	0	0	0	0	0	1
Q9NYF3	No	0	0	0	0	0	0	0	0	0	0	0	0
Q9NYV4	No	0	0	0	0	1	0	0	0	0	0	0	1
Q9NZQ7	No	0	0	1	0	0	0	0	0	0	0	0	1
Q9P127	No	0	0	0	0	0	0	0	0	0	0	0	0
Q9P2N6	No	0	1	0	0	0	0	0	0	0	0	0	0
Q9P2R6	No	0	0	0	0	0	0	1	0	0	0	0	0
Q9P2T0	No	0	0	0	0	0	0	0	1	0	0	0	0
Q9P2Y4	No	0	0	0	0	0	0	0	0	0	0	0	0
Q9UBF1	No	0	0	0	0	0	0	0	0	0	0	0	0
Q9UBP8	No	0	0	0	0	0	0	0	0	0	0	0	0
Q9UEU5	No	0	0	0	0	0	0	0	0	0	0	0	0
Q9UGL1	No	0	0	0	0	0	0	0	0	0	0	0	0
Q9UHE8	No	0	0	0	0	0	1	0	0	0	0	0	0
Q9UHJ3	No	0	0	0	0	0	0	0	0	0	0	0	1
Q9UI38	No	0	0	0	0	0	0	0	1	0	0	0	0
Q9UIK5	No	0	0	0	1	0	0	0	1	0	0	0	1
Q9UK85	Secreted in male reproductive system	0	0	0	0	0	0	0	1	0	0	0	0
Q9UKF5	No	0	0	0	0	0	0	0	1	0	0	0	0
Q9UKI8	No	0	0	0	0	0	0	0	0	0	0	0	1
Q9ULW0	No	0	0	0	0	0	0	0	0	0	0	0	0
Q9UM73	No	1	1	0	1	0	0	0	0	0	0	0	0
Q9UPN3	No	1	1	1	0	1	0	0	0	1	0	0	1
Q9UQ35	No	0	0	1	1	1	0	1	0	0	0	0	1
Q9UQ80	No	1	0	1	0	1	1	1	1	0	0	1	1
Q9UQC9	No	0	0	1	0	0	0	0	0	0	0	0	1
Q9Y251	Secreted to extracellular matrix	0	0	1	0	0	0	1	0	1	0	0	0
Q9Y3F4	No	1	0	1	0	1	0	1	1	0	0	1	1
Q9Y3I0	No	0	0	1	0	1	0	0	1	0	0	1	1
Q9Y3Q8	No	0	0	1	0	0	0	1	0	0	0	0	1
Q9Y3S1	No	0	0	0	0	1	0	0	0	0	0	1	0
Q9Y4H2	No	0	0	1	0	0	0	0	0	0	0	0	0
Q9Y4H4	No	0	0	1	0	0	1	0	0	0	0	0	0
Q9Y5K1	No	0	0	0	0	0	0	0	0	0	0	0	0
Q9Y5K2	Secreted in male reproductive system	0	0	0	0	0	0	0	0	0	0	0	0
Q9Y5P2	No	0	0	0	0	0	0	0	0	0	0	0	0
Q9Y5R6	No	0	0	0	0	0	0	0	0	0	0	0	0
Q9Y5R8	No	0	0	0	0	0	0	0	1	0	0	0	1
Q9Y5W3	No	0	0	0	0	0	0	0	0	0	0	0	0
Q9Y618	No	0	0	0	0	0	0	0	0	0	0	0	1
Q9Y6K5	No	0	0	1	0	1	0	0	0	0	0	0	0
Q9Y6X9	No	0	0	0	0	0	0	0	0	0	0	0	0
553	553	90	50	157	122	67	62	92	145	39	59	64	196
No of proteins		3025	1888	5877	4364	2457	1519	2758	4084	1244	1637	1882	7330
Percentage		2.97521	2.64831	2.67143	2.7956	2.7269	4.08163	3.33575	3.55044	3.13505	3.60415	3.40064	2.67394
No of unconfirmed or predicted secreted protein?	521
No of confirmed or predicted secreted protein?	32
Percentage confirmed or predicted secreted protein	5.78662

## Sheet: Amniotic fluid
Protein list taken from Human Body Fluid Proteome Database (https://bmbl.bmi.osumc.edu/HBFP/) on 11th Oct 2022
ProteinId	ProteinName	Confidence Score
P10451	Osteopontin	0.985
P00450	Ceruloplasmin	0.98
P00558	Phosphoglycerate kinase 1	0.98
P00915	Carbonic anhydrase 1	0.98
P01024	Complement C3	0.98
P01034	Cystatin-C	0.98
P02768	Serum albumin	0.98
P02774	Vitamin D-binding protein	0.98
P02788	Lactotransferrin	0.98
P04004	Vitronectin	0.98
P04075	Fructose-bisphosphate aldolase A	0.98
P05120	Plasminogen activator inhibitor 2	0.98
P06396	Gelsolin	0.98
P06733	Alpha-enolase	0.98
P07355	Annexin A2	0.98
P07737	Profilin-1	0.98
P09486	SPARC	0.98
P11021	Endoplasmic reticulum chaperone BiP	0.98
P13727	Bone marrow proteoglycan	0.98
P13796	Plastin-2	0.98
P13797	Plastin-3	0.98
P18206	Vinculin	0.98
P18669	Phosphoglycerate mutase 1	0.98
P21333	Filamin-A	0.98
P21980	Protein-glutamine gamma-glutamyltransferase 2	0.98
P25311	Zinc-alpha-2-glycoprotein	0.98
P26038	Moesin	0.98
P62805	Histone H4	0.98
P68871	Hemoglobin subunit beta	0.98
P69892	Hemoglobin subunit gamma-2	0.98
P69905	Hemoglobin subunit alpha	0.98
P80188	Neutrophil gelatinase-associated lipocalin	0.98
P98160	Basement membrane-specific heparan sulfate proteoglycan core protein	0.98
Q15084	Protein disulfide-isomerase A6	0.98
Q6UWP8	Suprabasin	0.98
Q9HC84	Mucin-5B	0.98
Q9UBC9	Small proline-rich protein 3	0.98
Q9Y279	V-set and immunoglobulin domain-containing protein 4	0.98
O00299	Chloride intracellular channel protein 1	0.975
O00339	Matrilin-2	0.975
O00391	Sulfhydryl oxidase 1	0.975
O00468	Agrin [Cleaved into: Agrin N-terminal 110 kDa subunit; Agrin C-terminal 110 kDa subunit; Agrin C-terminal 90 kDa fragment	0.975
O00469	Procollagen-lysine2-oxoglutarate 5-dioxygenase 2	0.975
O14672	Disintegrin and metalloproteinase domain-containing protein 10	0.975
O43184	Disintegrin and metalloproteinase domain-containing protein 12	0.975
O43278	Kunitz-type protease inhibitor 1	0.975
O43707	Alpha-actinin-4	0.975
O75369	Filamin-B	0.975
O75882	Attractin	0.975
O95633	Follistatin-related protein 3	0.975
P00747	Plasminogen	0.975
P00751	Complement factor B	0.975
P00995	Serine protease inhibitor Kazal-type 1	0.975
P01008	Antithrombin-III	0.975
P01009	Alpha-1-antitrypsin	0.975
P01011	Alpha-1-antichymotrypsin	0.975
P01019	Angiotensinogen	0.975
P01236	Prolactin	0.975
P01344	Insulin-like growth factor II	0.975
P01594	Immunoglobulin kappa variable 1-33	0.975
P01833	Polymeric immunoglobulin receptor	0.975
P01859	Immunoglobulin heavy constant gamma 2	0.975
P02008	Hemoglobin subunit zeta	0.975
P02452	Collagen alpha-1	0.975
P02647	Apolipoprotein A-I	0.975
P02671	Fibrinogen alpha chain [Cleaved into: Fibrinopeptide A; Fibrinogen alpha chain]	0.975
P02675	Fibrinogen beta chain [Cleaved into: Fibrinopeptide B; Fibrinogen beta chain]	0.975
P02748	Complement component C9 [Cleaved into: Complement component C9a; Complement component C9b]	0.975
P02760	Protein AMBP [Cleaved into: Alpha-1-microglobulin	0.975
P02763	Alpha-1-acid glycoprotein 1	0.975
P02765	Alpha-2-HS-glycoprotein	0.975
P02771	Alpha-fetoprotein	0.975
P02787	Serotransferrin	0.975
P02790	Hemopexin	0.975
P02794	Ferritin heavy chain	0.975
P04040	Catalase	0.975
P04083	Annexin A1	0.975
P04196	Histidine-rich glycoprotein	0.975
P05109	Protein S100-A8	0.975
P05121	Plasminogen activator inhibitor 1	0.975
P05160	Coagulation factor XIII B chain	0.975
P05164	Myeloperoxidase	0.975
P05787	Keratin type II cytoskeletal 8	0.975
P06744	Glucose-6-phosphate isomerase	0.975
P07358	Complement component C8 beta chain	0.975
P07476	Involucrin	0.975
P07686	Beta-hexosaminidase subunit beta	0.975
P07858	Cathepsin B	0.975
P08195	4F2 cell-surface antigen heavy chain	0.975
P08582	Melanotransferrin	0.975
P08670	Vimentin	0.975
P08758	Annexin A5	0.975
P08833	Insulin-like growth factor-binding protein 1	0.975
P09382	Galectin-1	0.975
P0C0L4	Complement C4-A	0.975
P10253	Lysosomal alpha-glucosidase	0.975
P10645	Chromogranin-A	0.975
P10909	Clusterin	0.975
P11464	Pregnancy-specific beta-1-glycoprotein 1	0.975
P11465	Pregnancy-specific beta-1-glycoprotein 2	0.975
P12111	Collagen alpha-3	0.975
P12429	Annexin A3	0.975
P12821	Angiotensin-converting enzyme	0.975
P13591	Neural cell adhesion molecule 1	0.975
P13645	Keratin type I cytoskeletal 10	0.975
P14618	Pyruvate kinase PKM	0.975
P15085	Carboxypeptidase A1	0.975
P15151	Poliovirus receptor	0.975
P15311	Ezrin	0.975
P15924	Desmoplakin	0.975
P17813	Endoglin	0.975
P17948	Vascular endothelial growth factor receptor 1	0.975
P18065	Insulin-like growth factor-binding protein 2	0.975
P19801	Amiloride-sensitive amine oxidase [copper-containing]	0.975
P19827	Inter-alpha-trypsin inhibitor heavy chain H1	0.975
P20061	Transcobalamin-1	0.975
P20774	Mimecan	0.975
P20908	Collagen alpha-1	0.975
P21810	Biglycan	0.975
P21926	CD9 antigen	0.975
P22692	Insulin-like growth factor-binding protein 4	0.975
P22792	Carboxypeptidase N subunit 2	0.975
P26927	Hepatocyte growth factor-like protein	0.975
P27216	Annexin A13	0.975
P27348	14-3-3 protein theta	0.975
P27797	Calreticulin	0.975
P27930	Interleukin-1 receptor type 2	0.975
P29401	Transketolase	0.975
P29508	Serpin B3	0.975
P29622	Kallistatin	0.975
P31946	14-3-3 protein beta/alpha	0.975
P31949	Protein S100-A11	0.975
P32926	Desmoglein-3	0.975
P33908	Mannosyl-oligosaccharide 12-alpha-mannosidase IA	0.975
P35555	Fibrillin-1 [Cleaved into: Asprosin]	0.975
P35579	Myosin-9	0.975
P35858	Insulin-like growth factor-binding protein complex acid labile subunit	0.975
P36955	Pigment epithelium-derived factor	0.975
P37802	Transgelin-2	0.975
P40121	Macrophage-capping protein	0.975
P40189	Interleukin-6 receptor subunit beta	0.975
P46108	Adapter molecule crk	0.975
P48740	Mannan-binding lectin serine protease 1	0.975
P50895	Basal cell adhesion molecule	0.975
P51884	Lumican	0.975
P52209	6-phosphogluconate dehydrogenase decarboxylating	0.975
P52566	Rho GDP-dissociation inhibitor 2	0.975
P54802	Alpha-N-acetylglucosaminidase	0.975
P55058	Phospholipid transfer protein	0.975
P55072	Transitional endoplasmic reticulum ATPase	0.975
P55268	Laminin subunit beta-2	0.975
P59665	Neutrophil defensin 1	0.975
P60174	Triosephosphate isomerase	0.975
P61626	Lysozyme C	0.975
P62258	14-3-3 protein epsilon	0.975
P63000	Ras-related C3 botulinum toxin substrate 1	0.975
P63104	14-3-3 protein zeta/delta	0.975
P68104	Elongation factor 1-alpha 1	0.975
P68371	Tubulin beta-4B chain	0.975
P78539	Sushi repeat-containing protein SRPX	0.975
P80370	Protein delta homolog 1	0.975
P80723	Brain acid soluble protein 1	0.975
P80748	Immunoglobulin lambda variable 3-21	0.975
Q00887	Pregnancy-specific beta-1-glycoprotein 9	0.975
Q01469	Fatty acid-binding protein 5	0.975
Q02487	Desmocollin-2	0.975
Q03167	Transforming growth factor beta receptor type 3	0.975
Q06033	Inter-alpha-trypsin inhibitor heavy chain H3	0.975
Q06830	Peroxiredoxin-1	0.975
Q07092	Collagen alpha-1	0.975
Q08431	Lactadherin	0.975
Q10471	Polypeptide N-acetylgalactosaminyltransferase 2	0.975
Q13219	Pappalysin-1	0.975
Q13228	Methanethiol oxidase	0.975
Q13308	Inactive tyrosine-protein kinase 7	0.975
Q13740	CD166 antigen	0.975
Q13753	Laminin subunit gamma-2	0.975
Q14118	Dystroglycan	0.975
Q14393	Growth arrest-specific protein 6	0.975
Q14766	Latent-transforming growth factor beta-binding protein 1	0.975
Q15582	Transforming growth factor-beta-induced protein ig-h3	0.975
Q16610	Extracellular matrix protein 1	0.975
Q16651	Prostasin	0.975
Q16706	Alpha-mannosidase 2	0.975
Q16769	Glutaminyl-peptide cyclotransferase	0.975
Q53RD9	Fibulin-7	0.975
Q5SZK8	FRAS1-related extracellular matrix protein 2	0.975
Q66K79	Carboxypeptidase Z	0.975
Q6GTX8	Leukocyte-associated immunoglobulin-like receptor 1	0.975
Q6P988	Palmitoleoyl-protein carboxylesterase NOTUM	0.975
Q6UY14	ADAMTS-like protein 4	0.975
Q86SQ4	Adhesion G-protein coupled receptor G6	0.975
Q86X29	Lipolysis-stimulated lipoprotein receptor	0.975
Q8IWL1	Pulmonary surfactant-associated protein A2	0.975
Q8IWU5	Extracellular sulfatase Sulf-2	0.975
Q8N6C5	Immunoglobulin superfamily member 1	0.975
Q8NBJ4	Golgi membrane protein 1	0.975
Q8NBS9	Thioredoxin domain-containing protein 5	0.975
Q8NFZ8	Cell adhesion molecule 4	0.975
Q92859	Neogenin	0.975
Q96D15	Reticulocalbin-3	0.975
Q96FE7	Phosphoinositide-3-kinase-interacting protein 1	0.975
Q96PD5	N-acetylmuramoyl-L-alanine amidase	0.975
Q96RW7	Hemicentin-1	0.975
Q96TA1	Niban-like protein 1	0.975
Q99715	Collagen alpha-1	0.975
Q9BU40	Chordin-like protein 1	0.975
Q9BXP8	Pappalysin-2	0.975
Q9H6X2	Anthrax toxin receptor 1	0.975
Q9HD89	Resistin	0.975
Q9NZ08	Endoplasmic reticulum aminopeptidase 1	0.975
Q9UBG0	C-type mannose receptor 2	0.975
Q9UGM5	Fetuin-B	0.975
Q9UHI8	A disintegrin and metalloproteinase with thrombospondin motifs 1	0.975
Q9UJJ9	N-acetylglucosamine-1-phosphotransferase subunit gamma	0.975
Q9UQ52	Contactin-6	0.975
Q9Y5Y7	Lymphatic vessel endothelial hyaluronic acid receptor 1	0.975
Q9Y624	Junctional adhesion molecule A	0.975
Q9Y6N6	Laminin subunit gamma-3	0.975
Q9Y6R7	IgGFc-binding protein	0.975
P02042	Hemoglobin subunit delta	0.975
P13646	Keratin type I cytoskeletal 13	0.975
A0MZ66	Shootin-1	0.97
A1L4H1	Soluble scavenger receptor cysteine-rich domain-containing protein SSC5D	0.97
A6H8M9	Cadherin-related family member 4	0.97
A6NKW6	Protein shisa-like-2B	0.97
A6NLU5	V-set and transmembrane domain-containing protein 2B	0.97
A6NMZ7	Collagen alpha-6	0.97
A8K2U0	Alpha-2-macroglobulin-like protein 1	0.97
A8K7I4	Calcium-activated chloride channel regulator 1	0.97
B0FP48	Uroplakin-3b-like protein 1	0.97
B1AKI9	Isthmin-1	0.97
O00115	Deoxyribonuclease-2-alpha	0.97
O00144	Frizzled-9	0.97
O00148	ATP-dependent RNA helicase DDX39A	0.97
O00151	PDZ and LIM domain protein 1	0.97
O00159	Unconventional myosin-Ic	0.97
O00161	Synaptosomal-associated protein 23	0.97
O00170	AH receptor-interacting protein	0.97
O00187	Mannan-binding lectin serine protease 2	0.97
O00203	AP-3 complex subunit beta-1	0.97
O00204	Sulfotransferase family cytosolic 2B member 1	0.97
O00231	26S proteasome non-ATPase regulatory subunit 11	0.97
O00232	26S proteasome non-ATPase regulatory subunit 12	0.97
O00233	26S proteasome non-ATPase regulatory subunit 9	0.97
O00244	Copper transport protein ATOX1	0.97
O00264	Membrane-associated progesterone receptor component 1	0.97
O00267	Transcription elongation factor SPT5	0.97
O00273	DNA fragmentation factor subunit alpha	0.97
O00292	Left-right determination factor 2	0.97
O00322	Uroplakin-1a	0.97
O00423	Echinoderm microtubule-associated protein-like 1	0.97
O00451	GDNF family receptor alpha-2	0.97
O00461	Golgi integral membrane protein 4	0.97
O00462	Beta-mannosidase	0.97
O00499	Myc box-dependent-interacting protein 1	0.97
O00505	Importin subunit alpha-4	0.97
O00506	Serine/threonine-protein kinase 25	0.97
O00515	Ladinin-1	0.97
O00526	Uroplakin-2	0.97
O00533	Neural cell adhesion molecule L1-like protein	0.97
O00534	von Willebrand factor A domain-containing protein 5A	0.97
O00548	Delta-like protein 1	0.97
O00560	Syntenin-1	0.97
O00584	Ribonuclease T2	0.97
O00585	C-C motif chemokine 21	0.97
O00592	Podocalyxin	0.97
O00622	Protein CYR61	0.97
O00748	Cocaine esterase	0.97
O00754	Lysosomal alpha-mannosidase	0.97
O00757	Fructose-16-bisphosphatase isozyme 2	0.97
O00764	Pyridoxal kinase	0.97
O14495	Phospholipid phosphatase 3	0.97
O14498	Immunoglobulin superfamily containing leucine-rich repeat protein	0.97
O14558	Heat shock protein beta-6	0.97
O14561	Acyl carrier protein mitochondrial	0.97
O14578	Citron Rho-interacting kinase	0.97
O14579	Coatomer subunit epsilon	0.97
O14617	AP-3 complex subunit delta-1	0.97
O14618	Copper chaperone for superoxide dismutase	0.97
O14638	Ectonucleotide pyrophosphatase/phosphodiesterase family member 3	0.97
O14657	Torsin-1B	0.97
O14737	Programmed cell death protein 5	0.97
O14744	Protein arginine N-methyltransferase 5	0.97
O14745	Na	0.97
O14773	Tripeptidyl-peptidase 1	0.97
O14786	Neuropilin-1	0.97
O14791	Apolipoprotein L1	0.97
O14793	Growth/differentiation factor 8	0.97
O14818	Proteasome subunit alpha type-7	0.97
O14908	PDZ domain-containing protein GIPC1	0.97
O14936	Peripheral plasma membrane protein CASK	0.97
O14950	Myosin regulatory light chain 12B	0.97
O14964	Hepatocyte growth factor-regulated tyrosine kinase substrate	0.97
O14974	Protein phosphatase 1 regulatory subunit 12A	0.97
O14980	Exportin-1	0.97
O15020	Spectrin beta chain non-erythrocytic 2	0.97
O15031	Plexin-B2	0.97
O15067	Phosphoribosylformylglycinamidine synthase	0.97
O15123	Angiopoietin-2	0.97
O15143	Actin-related protein 2/3 complex subunit 1B	0.97
O15144	Actin-related protein 2/3 complex subunit 2	0.97
O15145	Actin-related protein 2/3 complex subunit 3	0.97
O15162	Phospholipid scramblase 1	0.97
O15197	Ephrin type-B receptor 6	0.97
O15204	ADAM DEC1	0.97
O15230	Laminin subunit alpha-5	0.97
O15231	Zinc finger protein 185	0.97
O15232	Matrilin-3	0.97
O15393	Transmembrane protease serine 2	0.97
O15394	Neural cell adhesion molecule 2	0.97
O15400	Syntaxin-7	0.97
O15460	Prolyl 4-hydroxylase subunit alpha-2	0.97
O15484	Calpain-5	0.97
O15498	Synaptobrevin homolog YKT6	0.97
O15511	Actin-related protein 2/3 complex subunit 5	0.97
O15540	Fatty acid-binding protein brain	0.97
O43155	Leucine-rich repeat transmembrane protein FLRT2	0.97
O43175	D-3-phosphoglycerate dehydrogenase	0.97
O43240	Kallikrein-10	0.97
O43242	26S proteasome non-ATPase regulatory subunit 3	0.97
O43280	Trehalase	0.97
O43281	Embryonal Fyn-associated substrate	0.97
O43291	Kunitz-type protease inhibitor 2	0.97
O43390	Heterogeneous nuclear ribonucleoprotein R	0.97
O43396	Thioredoxin-like protein 1	0.97
O43399	Tumor protein D54	0.97
O43432	Eukaryotic translation initiation factor 4 gamma 3	0.97
O43451	Maltase-glucoamylase intestinal [Includes: Maltase	0.97
O43488	Aflatoxin B1 aldehyde reductase member 2	0.97
O43490	Prominin-1	0.97
O43491	Band 4.1-like protein 2	0.97
O43493	Trans-Golgi network integral membrane protein 2	0.97
O43505	Beta-14-glucuronyltransferase 1	0.97
O43520	Phospholipid-transporting ATPase IC	0.97
O43529	Carbohydrate sulfotransferase 10	0.97
O43556	Epsilon-sarcoglycan	0.97
O43570	Carbonic anhydrase 12	0.97
O43633	Charged multivesicular body protein 2a	0.97
O43639	Cytoplasmic protein NCK2	0.97
O43653	Prostate stem cell antigen	0.97
O43665	Regulator of G-protein signaling 10	0.97
O43684	Mitotic checkpoint protein BUB3	0.97
O43704	Sulfotransferase family cytosolic 1B member 1	0.97
O43747	AP-1 complex subunit gamma-1	0.97
O43752	Syntaxin-6	0.97
O43776	Asparagine--tRNA ligase cytoplasmic	0.97
O43795	Unconventional myosin-Ib	0.97
O43815	Striatin	0.97
O43852	Calumenin	0.97
O43866	CD5 antigen-like	0.97
O43895	Xaa-Pro aminopeptidase 2	0.97
O60229	Kalirin	0.97
O60234	Glia maturation factor gamma	0.97
O60235	Transmembrane protease serine 11D	0.97
O60241	Adhesion G protein-coupled receptor B2	0.97
O60243	Heparan-sulfate 6-O-sulfotransferase 1	0.97
O60245	Protocadherin-7	0.97
O60259	Kallikrein-8	0.97
O60279	Sushi domain-containing protein 5	0.97
O60353	Frizzled-6	0.97
O60437	Periplakin	0.97
O60449	Lymphocyte antigen 75	0.97
O60462	Neuropilin-2	0.97
O60476	Mannosyl-oligosaccharide 12-alpha-mannosidase IB	0.97
O60486	Plexin-C1	0.97
O60488	Long-chain-fatty-acid--CoA ligase 4	0.97
O60494	Cubilin	0.97
O60504	Vinexin	0.97
O60506	Heterogeneous nuclear ribonucleoprotein Q	0.97
O60507	Protein-tyrosine sulfotransferase 1	0.97
O60513	Beta-14-galactosyltransferase 4	0.97
O60547	GDP-mannose 46 dehydratase	0.97
O60568	Multifunctional procollagen lysine hydroxylase and glycosyltransferase LH3 [Includes: Procollagen-lysine2-oxoglutarate 5-dioxygenase 3	0.97
O60603	Toll-like receptor 2	0.97
O60609	GDNF family receptor alpha-3	0.97
O60610	Protein diaphanous homolog 1	0.97
O60613	Selenoprotein F	0.97
O60635	Tetraspanin-1	0.97
O60664	Perilipin-3	0.97
O60687	Sushi repeat-containing protein SRPX2	0.97
O60701	UDP-glucose 6-dehydrogenase	0.97
O60716	Catenin delta-1	0.97
O60749	Sorting nexin-2	0.97
O60762	Dolichol-phosphate mannosyltransferase subunit 1	0.97
O60763	General vesicular transport factor p115	0.97
O60784	Target of Myb protein 1	0.97
O60829	P antigen family member 4	0.97
O60884	DnaJ homolog subfamily A member 2	0.97
O60888	Protein CutA	0.97
O60911	Cathepsin L2	0.97
O75023	Leukocyte immunoglobulin-like receptor subfamily B member 5	0.97
O75054	Immunoglobulin superfamily member 3	0.97
O75063	Glycosaminoglycan xylosylkinase	0.97
O75071	EF-hand calcium-binding domain-containing protein 14	0.97
O75074	Low-density lipoprotein receptor-related protein 3	0.97
O75083	WD repeat-containing protein 1	0.97
O75094	Slit homolog 3 protein	0.97
O75095	Multiple epidermal growth factor-like domains protein 6	0.97
O75116	Rho-associated protein kinase 2	0.97
O75131	Copine-3	0.97
O75144	ICOS ligand	0.97
O75146	Huntingtin-interacting protein 1-related protein	0.97
O75173	A disintegrin and metalloproteinase with thrombospondin motifs 4	0.97
O75223	Gamma-glutamylcyclotransferase	0.97
O75264	Small integral membrane protein 24	0.97
O75326	Semaphorin-7A	0.97
O75339	Cartilage intermediate layer protein 1	0.97
O75340	Programmed cell death protein 6	0.97
O75347	Tubulin-specific chaperone A	0.97
O75351	Vacuolar protein sorting-associated protein 4B	0.97
O75354	Ectonucleoside triphosphate diphosphohydrolase 6	0.97
O75363	Breast carcinoma-amplified sequence 1	0.97
O75367	Core histone macro-H2A.1	0.97
O75368	SH3 domain-binding glutamic acid-rich-like protein	0.97
O75436	Vacuolar protein sorting-associated protein 26A	0.97
O75462	Cytokine receptor-like factor 1	0.97
O75487	Glypican-4	0.97
O75503	Ceroid-lipofuscinosis neuronal protein 5	0.97
O75509	Tumor necrosis factor receptor superfamily member 21	0.97
O75581	Low-density lipoprotein receptor-related protein 6	0.97
O75594	Peptidoglycan recognition protein 1	0.97
O75629	Protein CREG1	0.97
O75635	Serpin B7	0.97
O75636	Ficolin-3	0.97
O75643	U5 small nuclear ribonucleoprotein 200 kDa helicase	0.97
O75663	TIP41-like protein	0.97
O75674	TOM1-like protein 1	0.97
O75695	Protein XRP2	0.97
O75752	UDP-GalNAc:beta-13-N-acetylgalactosaminyltransferase 1	0.97
O75787	Renin receptor	0.97
O75832	26S proteasome non-ATPase regulatory subunit 10	0.97
O75841	Uroplakin-1b	0.97
O75874	Isocitrate dehydrogenase [NADP] cytoplasmic	0.97
O75884	Putative hydrolase RBBP9	0.97
O75888	Tumor necrosis factor ligand superfamily member 13	0.97
O75891	Cytosolic 10-formyltetrahydrofolate dehydrogenase	0.97
O75900	Matrix metalloproteinase-23	0.97
O75955	Flotillin-1	0.97
O75976	Carboxypeptidase D	0.97
O76003	Glutaredoxin-3	0.97
O76013	Keratin type I cuticular Ha6	0.97
O76027	Annexin A9	0.97
O76061	Stanniocalcin-2	0.97
O76070	Gamma-synuclein	0.97
O94760	N	0.97
O94766	Galactosylgalactosylxylosylprotein 3-beta-glucuronosyltransferase 3	0.97
O94769	Extracellular matrix protein 2	0.97
O94772	Lymphocyte antigen 6H	0.97
O94779	Contactin-5	0.97
O94804	Serine/threonine-protein kinase 10	0.97
O94813	Slit homolog 2 protein	0.97
O94832	Unconventional myosin-Id	0.97
O94856	Neurofascin	0.97
O94903	Pyridoxal phosphate homeostasis protein	0.97
O94907	Dickkopf-related protein 1	0.97
O94910	Adhesion G protein-coupled receptor L1	0.97
O94919	Endonuclease domain-containing 1 protein	0.97
O94973	AP-2 complex subunit alpha-2	0.97
O94979	Protein transport protein Sec31A	0.97
O94985	Calsyntenin-1	0.97
O94986	Centrosomal protein of 152 kDa	0.97
O94991	SLIT and NTRK-like protein 5	0.97
O95084	Serine protease 23	0.97
O95164	Ubiquitin-like protein 3	0.97
O95171	Sciellin	0.97
O95185	Netrin receptor UNC5C	0.97
O95206	Protocadherin-8	0.97
O95274	Ly6/PLAUR domain-containing protein 3	0.97
O95297	Myelin protein zero-like protein 1	0.97
O95302	Peptidyl-prolyl cis-trans isomerase FKBP9	0.97
O95336	6-phosphogluconolactonase	0.97
O95342	Bile salt export pump	0.97
O95359	Transforming acidic coiled-coil-containing protein 2	0.97
O95361	Tripartite motif-containing protein 16	0.97
O95373	Importin-7	0.97
O95388	WNT1-inducible-signaling pathway protein 1	0.97
O95394	Phosphoacetylglucosamine mutase	0.97
O95428	Papilin	0.97
O95433	Activator of 90 kDa heat shock protein ATPase homolog 1	0.97
O95436	Sodium-dependent phosphate transport protein 2B	0.97
O95445	Apolipoprotein M	0.97
O95450	A disintegrin and metalloproteinase with thrombospondin motifs 2	0.97
O95460	Matrilin-4	0.97
O95467	Neuroendocrine secretory protein 55	0.97
O95479	GDH/6PGL endoplasmic bifunctional protein [Includes: Glucose 1-dehydrogenase	0.97
O95490	Adhesion G protein-coupled receptor L2	0.97
O95497	Pantetheinase	0.97
O95502	Neuronal pentraxin receptor	0.97
O95630	STAM-binding protein	0.97
O95747	Serine/threonine-protein kinase OSR1	0.97
O95757	Heat shock 70 kDa protein 4L	0.97
O95782	AP-2 complex subunit alpha-1	0.97
O95817	BAG family molecular chaperone regulator 3	0.97
O95831	Apoptosis-inducing factor 1 mitochondrial	0.97
O95833	Chloride intracellular channel protein 3	0.97
O95834	Echinoderm microtubule-associated protein-like 2	0.97
O95841	Angiopoietin-related protein 1	0.97
O95861	3'	0.97
O95865	N	0.97
O95867	Lymphocyte antigen 6 complex locus protein G6c	0.97
O95881	Thioredoxin domain-containing protein 12	0.97
O95965	Integrin beta-like protein 1	0.97
O95967	EGF-containing fibulin-like extracellular matrix protein 2	0.97
O95970	Leucine-rich glioma-inactivated protein 1	0.97
O95980	Reversion-inducing cysteine-rich protein with Kazal motifs	0.97
O95989	Diphosphoinositol polyphosphate phosphohydrolase 1	0.97
O95994	Anterior gradient protein 2 homolog	0.97
O95998	Interleukin-18-binding protein	0.97
O96009	Napsin-A	0.97
P00167	Cytochrome b5	0.97
P00352	Retinal dehydrogenase 1	0.97
P00367	Glutamate dehydrogenase 1 mitochondrial	0.97
P00390	Glutathione reductase mitochondrial	0.97
P00441	Superoxide dismutase [Cu-Zn]	0.97
P00488	Coagulation factor XIII A chain	0.97
P00491	Purine nucleoside phosphorylase	0.97
P00492	Hypoxanthine-guanine phosphoribosyltransferase	0.97
P00505	Aspartate aminotransferase mitochondrial	0.97
P00533	Epidermal growth factor receptor	0.97
P00709	Alpha-lactalbumin	0.97
P00734	Prothrombin	0.97
P00736	Complement C1r subcomponent	0.97
P00738	Haptoglobin	0.97
P00740	Coagulation factor IX	0.97
P00742	Coagulation factor X	0.97
P00746	Complement factor D	0.97
P00748	Coagulation factor XII	0.97
P00797	Renin	0.97
P00918	Carbonic anhydrase 2	0.97
P00966	Argininosuccinate synthase	0.97
P01023	Alpha-2-macroglobulin	0.97
P01031	Complement C5	0.97
P01033	Metalloproteinase inhibitor 1	0.97
P01042	Kininogen-1	0.97
P01116	GTPase KRas	0.97
P01130	Low-density lipoprotein receptor	0.97
P01133	Pro-epidermal growth factor	0.97
P01210	Proenkephalin-A [Cleaved into: Synenkephalin; Met-enkephalin	0.97
P01591	Immunoglobulin J chain	0.97
P01601	Immunoglobulin kappa variable 1D-16	0.97
P01615	Immunoglobulin kappa variable 2D-28	0.97
P01619	Immunoglobulin kappa variable 3-20	0.97
P01624	Immunoglobulin kappa variable 3-15	0.97
P01700	Immunoglobulin lambda variable 1-47	0.97
P01701	Immunoglobulin lambda variable 1-51	0.97
P01714	Immunoglobulin lambda variable 3-19	0.97
P01834	Immunoglobulin kappa constant	0.97
P01857	Immunoglobulin heavy constant gamma 1	0.97
P01860	Immunoglobulin heavy constant gamma 3	0.97
P01861	Immunoglobulin heavy constant gamma 4	0.97
P01871	Immunoglobulin heavy constant mu	0.97
P01876	Immunoglobulin heavy constant alpha 1	0.97
P01880	Immunoglobulin heavy constant delta	0.97
P02144	Myoglobin	0.97
P02458	Collagen alpha-1	0.97
P02461	Collagen alpha-1	0.97
P02462	Collagen alpha-1	0.97
P02545	Prelamin-A/C [Cleaved into: Lamin-A/C	0.97
P02549	Spectrin alpha chain erythrocytic 1	0.97
P02649	Apolipoprotein E	0.97
P02652	Apolipoprotein A-II	0.97
P02654	Apolipoprotein C-I	0.97
P02655	Apolipoprotein C-II	0.97
P02656	Apolipoprotein C-III	0.97
P02679	Fibrinogen gamma chain	0.97
P02741	C-reactive protein [Cleaved into: C-reactive protein	0.97
P02743	Serum amyloid P-component	0.97
P02745	Complement C1q subcomponent subunit A	0.97
P02746	Complement C1q subcomponent subunit B	0.97
P02747	Complement C1q subcomponent subunit C	0.97
P02749	Beta-2-glycoprotein 1	0.97
P02750	Leucine-rich alpha-2-glycoprotein	0.97
P02751	Fibronectin	0.97
P02753	Retinol-binding protein 4	0.97
P02766	Transthyretin	0.97
P02775	Platelet basic protein	0.97
P02786	Transferrin receptor protein 1	0.97
P02792	Ferritin light chain	0.97
P03950	Angiogenin	0.97
P03951	Coagulation factor XI	0.97
P03952	Plasma kallikrein	0.97
P03956	Interstitial collagenase	0.97
P03971	Muellerian-inhibiting factor	0.97
P03973	Antileukoproteinase	0.97
P04003	C4b-binding protein alpha chain	0.97
P04062	Lysosomal acid glucosylceramidase	0.97
P04066	Tissue alpha-L-fucosidase	0.97
P04070	Vitamin K-dependent protein C	0.97
P04080	Cystatin-B	0.97
P04114	Apolipoprotein B-100	0.97
P04118	Colipase	0.97
P04156	Major prion protein	0.97
P04179	Superoxide dismutase [Mn] mitochondrial	0.97
P04180	Phosphatidylcholine-sterol acyltransferase	0.97
P04181	Ornithine aminotransferase mitochondrial	0.97
P04216	Thy-1 membrane glycoprotein	0.97
P04217	Alpha-1B-glycoprotein	0.97
P04233	HLA class II histocompatibility antigen gamma chain	0.97
P04264	Keratin type II cytoskeletal 1	0.97
P04275	von Willebrand factor	0.97
P04278	Sex hormone-binding globulin	0.97
P04406	Glyceraldehyde-3-phosphate dehydrogenase	0.97
P04424	Argininosuccinate lyase	0.97
P04632	Calpain small subunit 1	0.97
P04792	Heat shock protein beta-1	0.97
P04843	Dolichyl-diphosphooligosaccharide--protein glycosyltransferase subunit 1	0.97
P04844	Dolichyl-diphosphooligosaccharide--protein glycosyltransferase subunit 2	0.97
P05019	Insulin-like growth factor I	0.97
P05023	Sodium/potassium-transporting ATPase subunit alpha-1	0.97
P05026	Sodium/potassium-transporting ATPase subunit beta-1	0.97
P05060	Secretogranin-1	0.97
P05062	Fructose-bisphosphate aldolase B	0.97
P05067	Amyloid-beta precursor protein	0.97
P05089	Arginase-1	0.97
P05090	Apolipoprotein D	0.97
P05111	Inhibin alpha chain	0.97
P05154	Plasma serine protease inhibitor	0.97
P05155	Plasma protease C1 inhibitor	0.97
P05156	Complement factor I	0.97
P05161	Ubiquitin-like protein ISG15	0.97
P05186	Alkaline phosphatase tissue-nonspecific isozyme	0.97
P05198	Eukaryotic translation initiation factor 2 subunit 1	0.97
P05362	Intercellular adhesion molecule 1	0.97
P05387	60S acidic ribosomal protein P2	0.97
P05413	Fatty acid-binding protein heart	0.97
P05451	Lithostathine-1-alpha	0.97
P05452	Tetranectin	0.97
P05543	Thyroxine-binding globulin	0.97
P05546	Heparin cofactor 2	0.97
P05556	Integrin beta-1	0.97
P05783	Keratin type I cytoskeletal 18	0.97
P05937	Calbindin	0.97
P05976	Myosin light chain 1/3 skeletal muscle isoform	0.97
P05981	Serine protease hepsin	0.97
P05997	Collagen alpha-2	0.97
P06213	Insulin receptor	0.97
P06276	Cholinesterase	0.97
P06280	Alpha-galactosidase A	0.97
P06576	ATP synthase subunit beta mitochondrial	0.97
P06681	Complement C2	0.97
P06702	Protein S100-A9	0.97
P06727	Apolipoprotein A-IV	0.97
P06731	Carcinoembryonic antigen-related cell adhesion molecule 5	0.97
P06737	Glycogen phosphorylase liver form	0.97
P06748	Nucleophosmin	0.97
P06756	Integrin alpha-V	0.97
P06865	Beta-hexosaminidase subunit alpha	0.97
P07093	Glia-derived nexin	0.97
P07098	Gastric triacylglycerol lipase	0.97
P07108	Acyl-CoA-binding protein	0.97
P07148	Fatty acid-binding protein liver	0.97
P07195	L-lactate dehydrogenase B chain	0.97
P07225	Vitamin K-dependent protein S	0.97
P07237	Protein disulfide-isomerase	0.97
P07305	Histone H1.0	0.97
P07307	Asialoglycoprotein receptor 2	0.97
P07311	Acylphosphatase-1	0.97
P07333	Macrophage colony-stimulating factor 1 receptor	0.97
P07339	Cathepsin D	0.97
P07357	Complement component C8 alpha chain	0.97
P07359	Platelet glycoprotein Ib alpha chain	0.97
P07360	Complement component C8 gamma chain	0.97
P07384	Calpain-1 catalytic subunit	0.97
P07451	Carbonic anhydrase 3	0.97
P07477	Trypsin-1	0.97
P07478	Trypsin-2	0.97
P07585	Decorin	0.97
P07602	Prosaposin	0.97
P07711	Cathepsin L1	0.97
P07738	Bisphosphoglycerate mutase	0.97
P07741	Adenine phosphoribosyltransferase	0.97
P07814	Bifunctional glutamate/proline--tRNA ligase	0.97
P07900	Heat shock protein HSP 90-alpha	0.97
P07902	Galactose-1-phosphate uridylyltransferase	0.97
P07910	Heterogeneous nuclear ribonucleoproteins C1/C2	0.97
P07911	Uromodulin	0.97
P07942	Laminin subunit beta-1	0.97
P07951	Tropomyosin beta chain	0.97
P07954	Fumarate hydratase mitochondrial	0.97
P07988	Pulmonary surfactant-associated protein B	0.97
P07996	Thrombospondin-1	0.97
P07998	Ribonuclease pancreatic	0.97
P08123	Collagen alpha-2	0.97
P08133	Annexin A6	0.97
P08138	Tumor necrosis factor receptor superfamily member 16	0.97
P08174	Complement decay-accelerating factor	0.97
P08183	Multidrug resistance protein 1	0.97
P08185	Corticosteroid-binding globulin	0.97
P08236	Beta-glucuronidase	0.97
P08253	72 kDa type IV collagenase	0.97
P08254	Stromelysin-1	0.97
P08294	Extracellular superoxide dismutase [Cu-Zn]	0.97
P08473	Neprilysin	0.97
P08476	Inhibin beta A chain	0.97
P08493	Matrix Gla protein	0.97
P08519	Apolipoprotein	0.97
P08571	Monocyte differentiation antigen CD14	0.97
P08572	Collagen alpha-2	0.97
P08575	Receptor-type tyrosine-protein phosphatase C	0.97
P08581	Hepatocyte growth factor receptor	0.97
P08603	Complement factor H	0.97
P08637	Low affinity immunoglobulin gamma Fc region receptor III-A	0.97
P08648	Integrin alpha-5	0.97
P08697	Alpha-2-antiplasmin	0.97
P08709	Coagulation factor VII	0.97
P08729	Keratin type II cytoskeletal 7	0.97
P08865	40S ribosomal protein SA	0.97
P08887	Interleukin-6 receptor subunit alpha	0.97
P09093	Chymotrypsin-like elastase family member 3A	0.97
P09172	Dopamine beta-hydroxylase	0.97
P09211	Glutathione S-transferase P	0.97
P09228	Cystatin-SA	0.97
P09237	Matrilysin	0.97
P09238	Stromelysin-2	0.97
P09326	CD48 antigen	0.97
P09327	Villin-1	0.97
P09417	Dihydropteridine reductase	0.97
P09455	Retinol-binding protein 1	0.97
P09466	Glycodelin	0.97
P09467	Fructose-16-bisphosphatase 1	0.97
P09496	Clathrin light chain A	0.97
P09497	Clathrin light chain B	0.97
P09525	Annexin A4	0.97
P09529	Inhibin beta B chain	0.97
P09543	2'3'-cyclic-nucleotide 3'-phosphodiesterase	0.97
P09544	Protein Wnt-2	0.97
P09601	Heme oxygenase 1	0.97
P09603	Macrophage colony-stimulating factor 1	0.97
P09622	Dihydrolipoyl dehydrogenase mitochondrial	0.97
P09651	Heterogeneous nuclear ribonucleoprotein A1	0.97
P09668	Pro-cathepsin H [Cleaved into: Cathepsin H mini chain; Cathepsin H	0.97
P09758	Tumor-associated calcium signal transducer 2	0.97
P09848	Lactase-phlorizin hydrolase	0.97
P09871	Complement C1s subcomponent	0.97
P09923	Intestinal-type alkaline phosphatase	0.97
P09958	Furin	0.97
P09960	Leukotriene A-4 hydrolase	0.97
P09972	Fructose-bisphosphate aldolase C	0.97
P10153	Non-secretory ribonuclease	0.97
P10155	60 kDa SS-A/Ro ribonucleoprotein	0.97
P10301	Ras-related protein R-Ras	0.97
P10586	Receptor-type tyrosine-protein phosphatase F	0.97
P10599	Thioredoxin	0.97
P10619	Lysosomal protective protein	0.97
P10643	Complement component C7	0.97
P10644	cAMP-dependent protein kinase type I-alpha regulatory subunit	0.97
P10646	Tissue factor pathway inhibitor	0.97
P10696	Alkaline phosphatase germ cell type	0.97
P10768	S-formylglutathione hydrolase	0.97
P10809	60 kDa heat shock protein mitochondrial	0.97
P10912	Growth hormone receptor	0.97
P10915	Hyaluronan and proteoglycan link protein 1	0.97
P11047	Laminin subunit gamma-1	0.97
P11055	Myosin-3	0.97
P11117	Lysosomal acid phosphatase	0.97
P11142	Heat shock cognate 71 kDa protein	0.97
P11166	Solute carrier family 2 facilitated glucose transporter member 1	0.97
P11169	Solute carrier family 2 facilitated glucose transporter member 3	0.97
P11216	Glycogen phosphorylase brain form	0.97
P11217	Glycogen phosphorylase muscle form	0.97
P11226	Mannose-binding protein C	0.97
P11233	Ras-related protein Ral-A	0.97
P11234	Ras-related protein Ral-B	0.97
P11279	Lysosome-associated membrane glycoprotein 1	0.97
P11362	Fibroblast growth factor receptor 1	0.97
P11413	Glucose-6-phosphate 1-dehydrogenase	0.97
P11586	C-1-tetrahydrofolate synthase cytoplasmic	0.97
P11597	Cholesteryl ester transfer protein	0.97
P11684	Uteroglobin	0.97
P11717	Cation-independent mannose-6-phosphate receptor	0.97
P11766	Alcohol dehydrogenase class-3	0.97
P12081	Histidine--tRNA ligase cytoplasmic	0.97
P12104	Fatty acid-binding protein intestinal	0.97
P12107	Collagen alpha-1	0.97
P12109	Collagen alpha-1	0.97
P12110	Collagen alpha-2	0.97
P12259	Coagulation factor V	0.97
P12268	Inosine-5'-monophosphate dehydrogenase 2	0.97
P12270	Nucleoprotein TPR	0.97
P12273	Prolactin-inducible protein	0.97
P12277	Creatine kinase B-type	0.97
P12318	Low affinity immunoglobulin gamma Fc region receptor II-a	0.97
P12643	Bone morphogenetic protein 2	0.97
P12830	Cadherin-1	0.97
P12955	Xaa-Pro dipeptidase	0.97
P12956	X-ray repair cross-complementing protein 6	0.97
P13010	X-ray repair cross-complementing protein 5	0.97
P13473	Lysosome-associated membrane glycoprotein 2	0.97
P13489	Ribonuclease inhibitor	0.97
P13497	Bone morphogenetic protein 1	0.97
P13521	Secretogranin-2	0.97
P13598	Intercellular adhesion molecule 2	0.97
P13611	Versican core protein	0.97
P13639	Elongation factor 2	0.97
P13667	Protein disulfide-isomerase A4	0.97
P13671	Complement component C6	0.97
P13674	Prolyl 4-hydroxylase subunit alpha-1	0.97
P13693	Translationally-controlled tumor protein	0.97
P13716	Delta-aminolevulinic acid dehydratase	0.97
P13726	Tissue factor	0.97
P13798	Acylamino-acid-releasing enzyme	0.97
P13804	Electron transfer flavoprotein subunit alpha mitochondrial	0.97
P13861	cAMP-dependent protein kinase type II-alpha regulatory subunit	0.97
P13866	Sodium/glucose cotransporter 1	0.97
P13942	Collagen alpha-2	0.97
P13987	CD59 glycoprotein	0.97
P14061	Estradiol 17-beta-dehydrogenase 1	0.97
P14138	Endothelin-3	0.97
P14151	L-selectin	0.97
P14174	Macrophage migration inhibitory factor	0.97
P14207	Folate receptor beta	0.97
P14210	Hepatocyte growth factor	0.97
P14314	Glucosidase 2 subunit beta	0.97
P14324	Farnesyl pyrophosphate synthase	0.97
P14384	Carboxypeptidase M	0.97
P14406	Cytochrome c oxidase subunit 7A2 mitochondrial	0.97
P14410	Sucrase-isomaltase intestinal [Cleaved into: Sucrase	0.97
P14543	Nidogen-1	0.97
P14550	Aldo-keto reductase family 1 member A1	0.97
P14621	Acylphosphatase-2	0.97
P14625	Endoplasmin	0.97
P14735	Insulin-degrading enzyme	0.97
P14778	Interleukin-1 receptor type 1	0.97
P14780	Matrix metalloproteinase-9	0.97
P14868	Aspartate--tRNA ligase cytoplasmic	0.97
P14923	Junction plakoglobin	0.97
P15086	Carboxypeptidase B	0.97
P15090	Fatty acid-binding protein adipocyte	0.97
P15104	Glutamine synthetase	0.97
P15121	Aldo-keto reductase family 1 member B1	0.97
P15144	Aminopeptidase N	0.97
P15169	Carboxypeptidase N catalytic chain	0.97
P15289	Arylsulfatase A	0.97
P15291	Beta-14-galactosyltransferase 1	0.97
P15309	Prostatic acid phosphatase	0.97
P15328	Folate receptor alpha	0.97
P15374	Ubiquitin carboxyl-terminal hydrolase isozyme L3	0.97
P15428	15-hydroxyprostaglandin dehydrogenase [NAD	0.97
P15509	Granulocyte-macrophage colony-stimulating factor receptor subunit alpha	0.97
P15514	Amphiregulin	0.97
P15529	Membrane cofactor protein	0.97
P15531	Nucleoside diphosphate kinase A	0.97
P15586	N-acetylglucosamine-6-sulfatase	0.97
P15814	Immunoglobulin lambda-like polypeptide 1	0.97
P15848	Arylsulfatase B	0.97
P15907	Beta-galactoside alpha-26-sialyltransferase 1	0.97
P15941	Mucin-1	0.97
P16035	Metalloproteinase inhibitor 2	0.97
P16050	Arachidonate 15-lipoxygenase	0.97
P16070	CD44 antigen	0.97
P16112	Aggrecan core protein	0.97
P16144	Integrin beta-4	0.97
P16152	Carbonyl reductase [NADPH] 1	0.97
P16157	Ankyrin-1	0.97
P16278	Beta-galactosidase	0.97
P16284	Platelet endothelial cell adhesion molecule	0.97
P16401	Histone H1.5	0.97
P16444	Dipeptidase 1	0.97
P16671	Platelet glycoprotein 4	0.97
P16870	Carboxypeptidase E	0.97
P16930	Fumarylacetoacetase	0.97
P16949	Stathmin	0.97
P17050	Alpha-N-acetylgalactosaminidase	0.97
P17174	Aspartate aminotransferase cytoplasmic	0.97
P17181	Interferon alpha/beta receptor 1	0.97
P17301	Integrin alpha-2	0.97
P17405	Sphingomyelin phosphodiesterase	0.97
P17655	Calpain-2 catalytic subunit	0.97
P17661	Desmin	0.97
P17677	Neuromodulin	0.97
P17693	HLA class I histocompatibility antigen alpha chain G	0.97
P17858	ATP-dependent 6-phosphofructokinase liver type	0.97
P17900	Ganglioside GM2 activator	0.97
P17931	Galectin-3	0.97
P17936	Insulin-like growth factor-binding protein 3	0.97
P17980	26S proteasome regulatory subunit 6A	0.97
P17987	T-complex protein 1 subunit alpha	0.97
P18054	Arachidonate 12-lipoxygenase 12S-type	0.97
P18085	ADP-ribosylation factor 4	0.97
P18428	Lipopolysaccharide-binding protein	0.97
P18510	Interleukin-1 receptor antagonist protein	0.97
P18564	Integrin beta-6	0.97
P18827	Syndecan-1	0.97
P18850	Cyclic AMP-dependent transcription factor ATF-6 alpha	0.97
P19013	Keratin type II cytoskeletal 4	0.97
P19021	Peptidyl-glycine alpha-amidating monooxygenase	0.97
P19022	Cadherin-2	0.97
P19256	Lymphocyte function-associated antigen 3	0.97
P19320	Vascular cell adhesion protein 1	0.97
P19338	Nucleolin	0.97
P19438	Tumor necrosis factor receptor superfamily member 1A	0.97
P19440	Glutathione hydrolase 1 proenzyme	0.97
P19823	Inter-alpha-trypsin inhibitor heavy chain H2	0.97
P19835	Bile salt-activated lipase	0.97
P19883	Follistatin	0.97
P19957	Elafin	0.97
P19971	Thymidine phosphorylase	0.97
P20042	Eukaryotic translation initiation factor 2 subunit 2	0.97
P20062	Transcobalamin-2	0.97
P20073	Annexin A7	0.97
P20333	Tumor necrosis factor receptor superfamily member 1B	0.97
P20618	Proteasome subunit beta type-1	0.97
P20700	Lamin-B1	0.97
P20711	Aromatic-L-amino-acid decarboxylase	0.97
P20742	Pregnancy zone protein	0.97
P20810	Calpastatin	0.97
P20827	Ephrin-A1	0.97
P20849	Collagen alpha-1	0.97
P20930	Filaggrin	0.97
P20933	N	0.97
P20936	Ras GTPase-activating protein 1	0.97
P20962	Parathymosin	0.97
P21128	Poly	0.97
P21217	Galactoside 3	0.97
P21266	Glutathione S-transferase Mu 3	0.97
P21281	V-type proton ATPase subunit B brain isoform	0.97
P21291	Cysteine and glycine-rich protein 1	0.97
P21399	Cytoplasmic aconitate hydratase	0.97
P21583	Kit ligand	0.97
P21589	5'-nucleotidase	0.97
P21695	Glycerol-3-phosphate dehydrogenase [NAD	0.97
P21709	Ephrin type-A receptor 1	0.97
P21741	Midkine	0.97
P21802	Fibroblast growth factor receptor 2	0.97
P21941	Cartilage matrix protein	0.97
P21964	Catechol O-methyltransferase	0.97
P22059	Oxysterol-binding protein 1	0.97
P22061	Protein-L-isoaspartate	0.97
P22105	Tenascin-X	0.97
P22223	Cadherin-3	0.97
P22234	Multifunctional protein ADE2 [Includes: Phosphoribosylaminoimidazole-succinocarboxamide synthase	0.97
P22304	Iduronate 2-sulfatase	0.97
P22314	Ubiquitin-like modifier-activating enzyme 1	0.97
P22352	Glutathione peroxidase 3	0.97
P22413	Ectonucleotide pyrophosphatase/phosphodiesterase family member 1	0.97
P22455	Fibroblast growth factor receptor 4	0.97
P22528	Cornifin-B	0.97
P22607	Fibroblast growth factor receptor 3	0.97
P22626	Heterogeneous nuclear ribonucleoproteins A2/B1	0.97
P22676	Calretinin	0.97
P22735	Protein-glutamine gamma-glutamyltransferase K	0.97
P22748	Carbonic anhydrase 4	0.97
P22749	Granulysin	0.97
P22891	Vitamin K-dependent protein Z	0.97
P22894	Neutrophil collagenase	0.97
P22897	Macrophage mannose receptor 1	0.97
P23083	Immunoglobulin heavy variable 1-2	0.97
P23142	Fibulin-1	0.97
P23284	Peptidyl-prolyl cis-trans isomerase B	0.97
P23297	Protein S100-A1	0.97
P23381	Tryptophan--tRNA ligase cytoplasmic	0.97
P23396	40S ribosomal protein S3	0.97
P23434	Glycine cleavage system H protein mitochondrial	0.97
P23468	Receptor-type tyrosine-protein phosphatase delta	0.97
P23470	Receptor-type tyrosine-protein phosphatase gamma	0.97
P23471	Receptor-type tyrosine-protein phosphatase zeta	0.97
P23490	Loricrin	0.97
P23526	Adenosylhomocysteinase	0.97
P23528	Cofilin-1	0.97
P23634	Plasma membrane calcium-transporting ATPase 4	0.97
P24043	Laminin subunit alpha-2	0.97
P24158	Myeloblastin	0.97
P24298	Alanine aminotransferase 1	0.97
P24347	Stromelysin-3	0.97
P24387	Corticotropin-releasing factor-binding protein	0.97
P24534	Elongation factor 1-beta	0.97
P24592	Insulin-like growth factor-binding protein 6	0.97
P24593	Insulin-like growth factor-binding protein 5	0.97
P24821	Tenascin	0.97
P24855	Deoxyribonuclease-1	0.97
P25325	3-mercaptopyruvate sulfurtransferase	0.97
P25391	Laminin subunit alpha-1	0.97
P25398	40S ribosomal protein S12	0.97
P25705	ATP synthase subunit alpha mitochondrial	0.97
P25774	Cathepsin S	0.97
P25786	Proteasome subunit alpha type-1	0.97
P25787	Proteasome subunit alpha type-2	0.97
P25788	Proteasome subunit alpha type-3	0.97
P25789	Proteasome subunit alpha type-4	0.97
P25815	Protein S100-P	0.97
P25940	Collagen alpha-3	0.97
P25942	Tumor necrosis factor receptor superfamily member 5	0.97
P26022	Pentraxin-related protein PTX3	0.97
P26447	Protein S100-A4	0.97
P26572	Alpha-13-mannosyl-glycoprotein 2-beta-N-acetylglucosaminyltransferase	0.97
P26599	Polypyrimidine tract-binding protein 1	0.97
P26639	Threonine--tRNA ligase cytoplasmic	0.97
P26641	Elongation factor 1-gamma	0.97
P26885	Peptidyl-prolyl cis-trans isomerase FKBP2	0.97
P26992	Ciliary neurotrophic factor receptor subunit alpha	0.97
P27105	Erythrocyte band 7 integral membrane protein	0.97
P27169	Serum paraoxonase/arylesterase 1	0.97
P27352	Cobalamin binding intrinsic factor	0.97
P27482	Calmodulin-like protein 3	0.97
P27487	Dipeptidyl peptidase 4	0.97
P27635	60S ribosomal protein L10	0.97
P27694	Replication protein A 70 kDa DNA-binding subunit	0.97
P27695	DNA-	0.97
P27816	Microtubule-associated protein 4	0.97
P27824	Calnexin	0.97
P27918	Properdin	0.97
P28066	Proteasome subunit alpha type-5	0.97
P28070	Proteasome subunit beta type-4	0.97
P28072	Proteasome subunit beta type-6	0.97
P28074	Proteasome subunit beta type-5	0.97
P28161	Glutathione S-transferase Mu 2	0.97
P28300	Protein-lysine 6-oxidase	0.97
P28676	Grancalcin	0.97
P28799	Progranulin	0.97
P28827	Receptor-type tyrosine-protein phosphatase mu	0.97
P28838	Cytosol aminopeptidase	0.97
P28908	Tumor necrosis factor receptor superfamily member 8	0.97
P29034	Protein S100-A2	0.97
P29122	Proprotein convertase subtilisin/kexin type 6	0.97
P29144	Tripeptidyl-peptidase 2	0.97
P29218	Inositol monophosphatase 1	0.97
P29279	Connective tissue growth factor	0.97
P29317	Ephrin type-A receptor 2	0.97
P29323	Ephrin type-B receptor 2	0.97
P29350	Tyrosine-protein phosphatase non-receptor type 6	0.97
P29373	Cellular retinoic acid-binding protein 2	0.97
P29692	Elongation factor 1-delta	0.97
P29762	Cellular retinoic acid-binding protein 1	0.97
P29966	Myristoylated alanine-rich C-kinase substrate	0.97
P30039	Phenazine biosynthesis-like domain-containing protein	0.97
P30040	Endoplasmic reticulum resident protein 29	0.97
P30041	Peroxiredoxin-6	0.97
P30043	Flavin reductase	0.97
P30044	Peroxiredoxin-5 mitochondrial	0.97
P30046	D-dopachrome decarboxylase	0.97
P30047	GTP cyclohydrolase 1 feedback regulatory protein	0.97
P30048	Thioredoxin-dependent peroxide reductase mitochondrial	0.97
P30050	60S ribosomal protein L12	0.97
P30085	UMP-CMP kinase	0.97
P30086	Phosphatidylethanolamine-binding protein 1	0.97
P30101	Protein disulfide-isomerase A3	0.97
P30153	Serine/threonine-protein phosphatase 2A 65 kDa regulatory subunit A alpha isoform	0.97
P30520	Adenylosuccinate synthetase isozyme 2	0.97
P30530	Tyrosine-protein kinase receptor UFO	0.97
P30566	Adenylosuccinate lyase	0.97
P30613	Pyruvate kinase PKLR	0.97
P30622	CAP-Gly domain-containing linker protein 1	0.97
P30626	Sorcin	0.97
P30740	Leukocyte elastase inhibitor	0.97
P31040	Succinate dehydrogenase [ubiquinone] flavoprotein subunit mitochondrial	0.97
P31146	Coronin-1A	0.97
P31150	Rab GDP dissociation inhibitor alpha	0.97
P31151	Protein S100-A7	0.97
P31153	S-adenosylmethionine synthase isoform type-2	0.97
P31327	Carbamoyl-phosphate synthase [ammonia] mitochondrial	0.97
P31431	Syndecan-4	0.97
P31939	Bifunctional purine biosynthesis protein PURH [Cleaved into: Bifunctional purine biosynthesis protein PURH N-terminally processed] [Includes: Phosphoribosylaminoimidazolecarboxamide formyltransferase	0.97
P31944	Caspase-14	0.97
P31947	14-3-3 protein sigma	0.97
P31948	Stress-induced-phosphoprotein 1	0.97
P32004	Neural cell adhesion molecule L1	0.97
P32119	Peroxiredoxin-2	0.97
P32189	Glycerol kinase	0.97
P32455	Guanylate-binding protein 1	0.97
P32754	4-hydroxyphenylpyruvate dioxygenase	0.97
P32942	Intercellular adhesion molecule 3	0.97
P33151	Cadherin-5	0.97
P33176	Kinesin-1 heavy chain	0.97
P33241	Lymphocyte-specific protein 1	0.97
P34059	N-acetylgalactosamine-6-sulfatase	0.97
P34096	Ribonuclease 4	0.97
P34913	Bifunctional epoxide hydrolase 2 [Includes: Cytosolic epoxide hydrolase 2	0.97
P34932	Heat shock 70 kDa protein 4	0.97
P35030	Trypsin-3	0.97
P35052	Glypican-1 [Cleaved into: Secreted glypican-1]	0.97
P35221	Catenin alpha-1	0.97
P35222	Catenin beta-1	0.97
P35237	Serpin B6	0.97
P35241	Radixin	0.97
P35247	Pulmonary surfactant-associated protein D	0.97
P35442	Thrombospondin-2	0.97
P35443	Thrombospondin-4	0.97
P35475	Alpha-L-iduronidase	0.97
P35527	Keratin type I cytoskeletal 9	0.97
P35542	Serum amyloid A-4 protein	0.97
P35556	Fibrillin-2 [Cleaved into: Fibrillin-2 C-terminal peptide]	0.97
P35573	Glycogen debranching enzyme	0.97
P35580	Myosin-10	0.97
P35590	Tyrosine-protein kinase receptor Tie-1	0.97
P35606	Coatomer subunit beta'	0.97
P35613	Basigin	0.97
P35625	Metalloproteinase inhibitor 3	0.97
P35670	Copper-transporting ATPase 2	0.97
P35749	Myosin-11	0.97
P35754	Glutaredoxin-1	0.97
P35908	Keratin type II cytoskeletal 2 epidermal	0.97
P35998	26S proteasome regulatory subunit 7	0.97
P36222	Chitinase-3-like protein 1	0.97
P36269	Glutathione hydrolase 5 proenzyme	0.97
P36871	Phosphoglucomutase-1	0.97
P36896	Activin receptor type-1B	0.97
P36952	Serpin B5	0.97
P36957	Dihydrolipoyllysine-residue succinyltransferase component of 2-oxoglutarate dehydrogenase complex mitochondrial	0.97
P36980	Complement factor H-related protein 2	0.97
P37173	TGF-beta receptor type-2	0.97
P37235	Hippocalcin-like protein 1	0.97
P37837	Transaldolase	0.97
P38571	Lysosomal acid lipase/cholesteryl ester hydrolase	0.97
P38606	V-type proton ATPase catalytic subunit A	0.97
P38646	Stress-70 protein mitochondrial	0.97
P39023	60S ribosomal protein L3	0.97
P39059	Collagen alpha-1	0.97
P39060	Collagen alpha-1	0.97
P39656	Dolichyl-diphosphooligosaccharide--protein glycosyltransferase 48 kDa subunit	0.97
P39687	Acidic leucine-rich nuclear phosphoprotein 32 family member A	0.97
P39900	Macrophage metalloelastase	0.97
P40227	T-complex protein 1 subunit zeta	0.97
P40925	Malate dehydrogenase cytoplasmic	0.97
P40926	Malate dehydrogenase mitochondrial	0.97
P40939	Trifunctional enzyme subunit alpha mitochondrial	0.97
P41091	Eukaryotic translation initiation factor 2 subunit 3	0.97
P41159	Leptin	0.97
P41217	OX-2 membrane glycoprotein	0.97
P41221	Protein Wnt-5a	0.97
P41222	Prostaglandin-H2 D-isomerase	0.97
P41250	Glycine--tRNA ligase	0.97
P41271	Neuroblastoma suppressor of tumorigenicity 1	0.97
P42126	Enoyl-CoA delta isomerase 1 mitochondrial	0.97
P42167	Lamina-associated polypeptide 2 isoforms beta/gamma	0.97
P42356	Phosphatidylinositol 4-kinase alpha	0.97
P42566	Epidermal growth factor receptor substrate 15	0.97
P42702	Leukemia inhibitory factor receptor	0.97
P42765	3-ketoacyl-CoA thiolase mitochondrial	0.97
P42785	Lysosomal Pro-X carboxypeptidase	0.97
P42892	Endothelin-converting enzyme 1	0.97
P43034	Platelet-activating factor acetylhydrolase IB subunit alpha	0.97
P43121	Cell surface glycoprotein MUC18	0.97
P43251	Biotinidase	0.97
P43304	Glycerol-3-phosphate dehydrogenase mitochondrial	0.97
P43353	Aldehyde dehydrogenase family 3 member B1	0.97
P43487	Ran-specific GTPase-activating protein	0.97
P43490	Nicotinamide phosphoribosyltransferase	0.97
P43652	Afamin	0.97
P45877	Peptidyl-prolyl cis-trans isomerase C	0.97
P45974	Ubiquitin carboxyl-terminal hydrolase 5	0.97
P46059	Solute carrier family 15 member 1	0.97
P46109	Crk-like protein	0.97
P46459	Vesicle-fusing ATPase	0.97
P46531	Neurogenic locus notch homolog protein 1	0.97
P46781	40S ribosomal protein S9	0.97
P46926	Glucosamine-6-phosphate isomerase 1	0.97
P46940	Ras GTPase-activating-like protein IQGAP1	0.97
P46952	3-hydroxyanthranilate 34-dioxygenase	0.97
P47755	F-actin-capping protein subunit alpha-2	0.97
P47756	F-actin-capping protein subunit beta	0.97
P47897	Glutamine--tRNA ligase	0.97
P47929	Galectin-7	0.97
P47972	Neuronal pentraxin-2	0.97
P47989	Xanthine dehydrogenase/oxidase [Includes: Xanthine dehydrogenase	0.97
P47992	Lymphotactin	0.97
P48052	Carboxypeptidase A2	0.97
P48147	Prolyl endopeptidase	0.97
P48163	NADP-dependent malic enzyme	0.97
P48357	Leptin receptor	0.97
P48444	Coatomer subunit delta	0.97
P48506	Glutamate--cysteine ligase catalytic subunit	0.97
P48595	Serpin B10	0.97
P48637	Glutathione synthetase	0.97
P48643	T-complex protein 1 subunit epsilon	0.97
P48681	Nestin	0.97
P48723	Heat shock 70 kDa protein 13	0.97
P48735	Isocitrate dehydrogenase [NADP] mitochondrial	0.97
P48739	Phosphatidylinositol transfer protein beta isoform	0.97
P48745	CCN family member 3	0.97
P48960	CD97 antigen	0.97
P49189	4-trimethylaminobutyraldehyde dehydrogenase	0.97
P49247	Ribose-5-phosphate isomerase	0.97
P49257	Protein ERGIC-53	0.97
P49321	Nuclear autoantigenic sperm protein	0.97
P49327	Fatty acid synthase	0.97
P49354	Protein farnesyltransferase/geranylgeranyltransferase type-1 subunit alpha	0.97
P49368	T-complex protein 1 subunit gamma	0.97
P49407	Beta-arrestin-1	0.97
P49411	Elongation factor Tu mitochondrial	0.97
P49419	Alpha-aminoadipic semialdehyde dehydrogenase	0.97
P49588	Alanine--tRNA ligase cytoplasmic	0.97
P49591	Serine--tRNA ligase cytoplasmic	0.97
P49641	Alpha-mannosidase 2x	0.97
P49720	Proteasome subunit beta type-3	0.97
P49721	Proteasome subunit beta type-2	0.97
P49746	Thrombospondin-3	0.97
P49747	Cartilage oligomeric matrix protein	0.97
P49767	Vascular endothelial growth factor C	0.97
P49788	Retinoic acid receptor responder protein 1	0.97
P49902	Cytosolic purine 5'-nucleotidase	0.97
P49908	Selenoprotein P	0.97
P49913	Cathelicidin antimicrobial peptide	0.97
P50120	Retinol-binding protein 2	0.97
P50135	Histamine N-methyltransferase	0.97
P50148	Guanine nucleotide-binding protein G	0.97
P50150	Guanine nucleotide-binding protein G	0.97
P50281	Matrix metalloproteinase-14	0.97
P50395	Rab GDP dissociation inhibitor beta	0.97
P50443	Sulfate transporter	0.97
P50452	Serpin B8	0.97
P50453	Serpin B9	0.97
P50454	Serpin H1	0.97
P50552	Vasodilator-stimulated phosphoprotein	0.97
P50570	Dynamin-2	0.97
P50990	T-complex protein 1 subunit theta	0.97
P50991	T-complex protein 1 subunit delta	0.97
P50995	Annexin A11	0.97
P51148	Ras-related protein Rab-5C	0.97
P51149	Ras-related protein Rab-7a	0.97
P51161	Gastrotropin	0.97
P51178	1-phosphatidylinositol 45-bisphosphate phosphodiesterase delta-1	0.97
P51452	Dual specificity protein phosphatase 3	0.97
P51511	Matrix metalloproteinase-15	0.97
P51571	Translocon-associated protein subunit delta	0.97
P51654	Glypican-3	0.97
P51665	26S proteasome non-ATPase regulatory subunit 7	0.97
P51674	Neuronal membrane glycoprotein M6-a	0.97
P51688	N-sulphoglucosamine sulphohydrolase	0.97
P51693	Amyloid-like protein 1	0.97
P51858	Hepatoma-derived growth factor	0.97
P51911	Calponin-1	0.97
P51991	Heterogeneous nuclear ribonucleoprotein A3	0.97
P51993	Alpha-	0.97
P52565	Rho GDP-dissociation inhibitor 1	0.97
P52758	2-iminobutanoate/2-iminopropanoate deaminase	0.97
P52799	Ephrin-B2	0.97
P52823	Stanniocalcin-1	0.97
P52848	Bifunctional heparan sulfate N-deacetylase/N-sulfotransferase 1	0.97
P52888	Thimet oligopeptidase	0.97
P52907	F-actin-capping protein subunit alpha-1	0.97
P53396	ATP-citrate synthase	0.97
P53618	Coatomer subunit beta	0.97
P53621	Coatomer subunit alpha	0.97
P53634	Dipeptidyl peptidase 1	0.97
P53801	Pituitary tumor-transforming gene 1 protein-interacting protein	0.97
P53985	Monocarboxylate transporter 1	0.97
P53990	IST1 homolog	0.97
P54108	Cysteine-rich secretory protein 3	0.97
P54136	Arginine--tRNA ligase cytoplasmic	0.97
P54289	Voltage-dependent calcium channel subunit alpha-2/delta-1	0.97
P54619	5'-AMP-activated protein kinase subunit gamma-1	0.97
P54687	Branched-chain-amino-acid aminotransferase cytosolic	0.97
P54709	Sodium/potassium-transporting ATPase subunit beta-3	0.97
P54725	UV excision repair protein RAD23 homolog A	0.97
P54727	UV excision repair protein RAD23 homolog B	0.97
P54753	Ephrin type-B receptor 3	0.97
P54756	Ephrin type-A receptor 5	0.97
P54760	Ephrin type-B receptor 4	0.97
P54764	Ephrin type-A receptor 4	0.97
P54819	Adenylate kinase 2 mitochondrial	0.97
P54826	Growth arrest-specific protein 1	0.97
P54920	Alpha-soluble NSF attachment protein	0.97
P55001	Microfibrillar-associated protein 2	0.97
P55145	Mesencephalic astrocyte-derived neurotrophic factor	0.97
P55157	Microsomal triglyceride transfer protein large subunit	0.97
P55196	Afadin	0.97
P55259	Pancreatic secretory granule membrane major glycoprotein GP2	0.97
P55283	Cadherin-4	0.97
P55285	Cadherin-6	0.97
P55286	Cadherin-8	0.97
P55287	Cadherin-11	0.97
P55290	Cadherin-13	0.97
P55291	Cadherin-15	0.97
P55327	Tumor protein D52	0.97
P55735	Protein SEC13 homolog	0.97
P55786	Puromycin-sensitive aminopeptidase	0.97
P55899	IgG receptor FcRn large subunit p51	0.97
P55957	BH3-interacting domain death agonist	0.97
P56199	Integrin alpha-1	0.97
P56470	Galectin-4	0.97
P56537	Eukaryotic translation initiation factor 6	0.97
P56747	Claudin-6	0.97
P57087	Junctional adhesion molecule B	0.97
P58107	Epiplakin	0.97
P58215	Lysyl oxidase homolog 3	0.97
P58335	Anthrax toxin receptor 2	0.97
P58499	Protein FAM3B	0.97
P59827	BPI fold-containing family B member 4	0.97
P59998	Actin-related protein 2/3 complex subunit 4	0.97
P60033	CD81 antigen	0.97
P60660	Myosin light polypeptide 6	0.97
P60842	Eukaryotic initiation factor 4A-I	0.97
P60900	Proteasome subunit alpha type-6	0.97
P60903	Protein S100-A10	0.97
P60981	Destrin	0.97
P60983	Glia maturation factor beta	0.97
P61019	Ras-related protein Rab-2A	0.97
P61020	Ras-related protein Rab-5B	0.97
P61026	Ras-related protein Rab-10	0.97
P61086	Ubiquitin-conjugating enzyme E2 K	0.97
P61088	Ubiquitin-conjugating enzyme E2 N	0.97
P61158	Actin-related protein 3	0.97
P61160	Actin-related protein 2	0.97
P61224	Ras-related protein Rap-1b	0.97
P61247	40S ribosomal protein S3a	0.97
P61313	60S ribosomal protein L15	0.97
P61586	Transforming protein RhoA	0.97
P61604	10 kDa heat shock protein mitochondrial	0.97
P61764	Syntaxin-binding protein 1	0.97
P61769	Beta-2-microglobulin [Cleaved into: Beta-2-microglobulin form pI 5.3]	0.97
P61916	NPC intracellular cholesterol transporter 2	0.97
P61923	Coatomer subunit zeta-1	0.97
P61970	Nuclear transport factor 2	0.97
P61978	Heterogeneous nuclear ribonucleoprotein K	0.97
P61981	14-3-3 protein gamma	0.97
P62191	26S proteasome regulatory subunit 4	0.97
P62249	40S ribosomal protein S16	0.97
P62253	Ubiquitin-conjugating enzyme E2 G1	0.97
P62328	Thymosin beta-4	0.97
P62330	ADP-ribosylation factor 6	0.97
P62333	26S proteasome regulatory subunit 10B	0.97
P62424	60S ribosomal protein L7a	0.97
P62495	Eukaryotic peptide chain release factor subunit 1	0.97
P62633	Cellular nucleic acid-binding protein	0.97
P62745	Rho-related GTP-binding protein RhoB	0.97
P62826	GTP-binding nuclear protein Ran	0.97
P62857	40S ribosomal protein S28	0.97
P62879	Guanine nucleotide-binding protein G	0.97
P62937	Peptidyl-prolyl cis-trans isomerase A	0.97
P62979	Ubiquitin-40S ribosomal protein S27a	0.97
P62993	Growth factor receptor-bound protein 2	0.97
P63010	AP-2 complex subunit beta	0.97
P63151	Serine/threonine-protein phosphatase 2A 55 kDa regulatory subunit B alpha isoform	0.97
P63165	Small ubiquitin-related modifier 1	0.97
P63244	Receptor of activated protein C kinase 1	0.97
P63261	Actin cytoplasmic 2	0.97
P63279	SUMO-conjugating enzyme UBC9	0.97
P63313	Thymosin beta-10	0.97
P67936	Tropomyosin alpha-4 chain	0.97
P68036	Ubiquitin-conjugating enzyme E2 L3	0.97
P68363	Tubulin alpha-1B chain	0.97
P68402	Platelet-activating factor acetylhydrolase IB subunit beta	0.97
P78310	Coxsackievirus and adenovirus receptor	0.97
P78324	Tyrosine-protein phosphatase non-receptor type substrate 1	0.97
P78330	Phosphoserine phosphatase	0.97
P78344	Eukaryotic translation initiation factor 4 gamma 2	0.97
P78371	T-complex protein 1 subunit beta	0.97
P78417	Glutathione S-transferase omega-1	0.97
P78504	Protein jagged-1	0.97
P78509	Reelin	0.97
P78536	Disintegrin and metalloproteinase domain-containing protein 17	0.97
P80108	Phosphatidylinositol-glycan-specific phospholipase D	0.97
P80303	Nucleobindin-2	0.97
P80511	Protein S100-A12	0.97
P81605	Dermcidin	0.97
P82987	ADAMTS-like protein 3	0.97
P83105	Serine protease HTRA4	0.97
P83110	Serine protease HTRA3	0.97
P83916	Chromobox protein homolog 1	0.97
P84157	Matrix-remodeling-associated protein 7	0.97
P98066	Tumor necrosis factor-inducible gene 6 protein	0.97
P98082	Disabled homolog 2	0.97
P98088	Mucin-5AC	0.97
P98095	Fibulin-2	0.97
P98153	Integral membrane protein DGCR2/IDD	0.97
P98155	Very low-density lipoprotein receptor	0.97
P98164	Low-density lipoprotein receptor-related protein 2	0.97
P98172	Ephrin-B1	0.97
P98173	Protein FAM3A	0.97
P98179	RNA-binding protein 3	0.97
P98196	Probable phospholipid-transporting ATPase IH	0.97
P99999	Cytochrome c	0.97
Q00610	Clathrin heavy chain 1	0.97
Q00796	Sorbitol dehydrogenase	0.97
Q00839	Heterogeneous nuclear ribonucleoprotein U	0.97
Q01082	Spectrin beta chain non-erythrocytic 1	0.97
Q01105	Protein SET	0.97
Q01459	Di-N-acetylchitobiase	0.97
Q01518	Adenylyl cyclase-associated protein 1	0.97
Q01638	Interleukin-1 receptor-like 1	0.97
Q01813	ATP-dependent 6-phosphofructokinase platelet type	0.97
Q01970	1-phosphatidylinositol 45-bisphosphate phosphodiesterase beta-3	0.97
Q01973	Inactive tyrosine-protein kinase transmembrane receptor ROR1	0.97
Q01974	Tyrosine-protein kinase transmembrane receptor ROR2	0.97
Q01995	Transgelin	0.97
Q02241	Kinesin-like protein KIF23	0.97
Q02388	Collagen alpha-1	0.97
Q02413	Desmoglein-1	0.97
Q02742	Beta-13-galactosyl-O-glycosyl-glycoprotein beta-16-N-acetylglucosaminyltransferase	0.97
Q02747	Guanylin	0.97
Q02750	Dual specificity mitogen-activated protein kinase kinase 1	0.97
Q02790	Peptidyl-prolyl cis-trans isomerase FKBP4	0.97
Q02809	Procollagen-lysine2-oxoglutarate 5-dioxygenase 1	0.97
Q02817	Mucin-2	0.97
Q02818	Nucleobindin-1	0.97
Q02952	A-kinase anchor protein 12	0.97
Q03154	Aminoacylase-1	0.97
Q03252	Lamin-B2	0.97
Q03403	Trefoil factor 2	0.97
Q03405	Urokinase plasminogen activator surface receptor	0.97
Q03591	Complement factor H-related protein 1	0.97
Q04446	14-alpha-glucan-branching enzyme	0.97
Q04609	Glutamate carboxypeptidase 2	0.97
Q04637	Eukaryotic translation initiation factor 4 gamma 1	0.97
Q04695	Keratin type I cytoskeletal 17	0.97
Q04721	Neurogenic locus notch homolog protein 2	0.97
Q04756	Hepatocyte growth factor activator	0.97
Q04760	Lactoylglutathione lyase	0.97
Q04917	14-3-3 protein eta	0.97
Q05397	Focal adhesion kinase 1	0.97
Q05655	Protein kinase C delta type	0.97
Q05682	Caldesmon	0.97
Q05707	Collagen alpha-1	0.97
Q06124	Tyrosine-protein phosphatase non-receptor type 11	0.97
Q06210	Glutamine--fructose-6-phosphate aminotransferase [isomerizing] 1	0.97
Q06323	Proteasome activator complex subunit 1	0.97
Q06418	Tyrosine-protein kinase receptor TYRO3	0.97
Q06481	Amyloid-like protein 2	0.97
Q06520	Bile salt sulfotransferase	0.97
Q06828	Fibromodulin	0.97
Q07020	60S ribosomal protein L18	0.97
Q07065	Cytoskeleton-associated protein 4	0.97
Q07075	Glutamyl aminopeptidase	0.97
Q07157	Tight junction protein ZO-1	0.97
Q07654	Trefoil factor 3	0.97
Q07812	Apoptosis regulator BAX	0.97
Q07837	Neutral and basic amino acid transport protein rBAT	0.97
Q07954	Prolow-density lipoprotein receptor-related protein 1	0.97
Q07960	Rho GTPase-activating protein 1	0.97
Q08174	Protocadherin-1	0.97
Q08188	Protein-glutamine gamma-glutamyltransferase E	0.97
Q08209	Serine/threonine-protein phosphatase 2B catalytic subunit alpha isoform	0.97
Q08257	Quinone oxidoreductase	0.97
Q08334	Interleukin-10 receptor subunit beta	0.97
Q08345	Epithelial discoidin domain-containing receptor 1	0.97
Q08378	Golgin subfamily A member 3	0.97
Q08380	Galectin-3-binding protein	0.97
Q08397	Lysyl oxidase homolog 1	0.97
Q08554	Desmocollin-1	0.97
Q08623	Pseudouridine-5'-phosphatase	0.97
Q08629	Testican-1	0.97
Q08722	Leukocyte surface antigen CD47	0.97
Q08AI8	Protein mab-21-like 4	0.97
Q08ET2	Sialic acid-binding Ig-like lectin 14	0.97
Q09327	Beta-14-mannosyl-glycoprotein 4-beta-N-acetylglucosaminyltransferase	0.97
Q09328	Alpha-16-mannosylglycoprotein 6-beta-N-acetylglucosaminyltransferase A	0.97
Q09666	Neuroblast differentiation-associated protein AHNAK	0.97
Q0VD83	Apolipoprotein B receptor	0.97
Q0VF96	Cingulin-like protein 1	0.97
Q10469	Alpha-16-mannosyl-glycoprotein 2-beta-N-acetylglucosaminyltransferase	0.97
Q10472	Polypeptide N-acetylgalactosaminyltransferase 1	0.97
Q10567	AP-1 complex subunit beta-1	0.97
Q10588	ADP-ribosyl cyclase/cyclic ADP-ribose hydrolase 2	0.97
Q11201	CMP-N-acetylneuraminate-beta-galactosamide-alpha-23-sialyltransferase 1	0.97
Q11206	CMP-N-acetylneuraminate-beta-galactosamide-alpha-23-sialyltransferase 4	0.97
Q12765	Secernin-1	0.97
Q12792	Twinfilin-1	0.97
Q12797	Aspartyl/asparaginyl beta-hydroxylase	0.97
Q12802	A-kinase anchor protein 13	0.97
Q12805	EGF-containing fibulin-like extracellular matrix protein 1	0.97
Q12841	Follistatin-related protein 1	0.97
Q12860	Contactin-1	0.97
Q12864	Cadherin-17	0.97
Q12866	Tyrosine-protein kinase Mer	0.97
Q12884	Prolyl endopeptidase FAP	0.97
Q12905	Interleukin enhancer-binding factor 2	0.97
Q12906	Interleukin enhancer-binding factor 3	0.97
Q12907	Vesicular integral-membrane protein VIP36	0.97
Q12913	Receptor-type tyrosine-protein phosphatase eta	0.97
Q12929	Epidermal growth factor receptor kinase substrate 8	0.97
Q12959	Disks large homolog 1	0.97
Q12979	Active breakpoint cluster region-related protein	0.97
Q13018	Secretory phospholipase A2 receptor	0.97
Q13087	Protein disulfide-isomerase A2	0.97
Q13093	Platelet-activating factor acetylhydrolase	0.97
Q13126	S-methyl-5'-thioadenosine phosphorylase	0.97
Q13145	BMP and activin membrane-bound inhibitor homolog	0.97
Q13177	Serine/threonine-protein kinase PAK 2	0.97
Q13185	Chromobox protein homolog 3	0.97
Q13200	26S proteasome non-ATPase regulatory subunit 2	0.97
Q13201	Multimerin-1	0.97
Q13203	Myosin-binding protein H	0.97
Q13214	Semaphorin-3B	0.97
Q13217	DnaJ homolog subfamily C member 3	0.97
Q13231	Chitotriosidase-1	0.97
Q13232	Nucleoside diphosphate kinase 3	0.97
Q13237	cGMP-dependent protein kinase 2	0.97
Q13275	Semaphorin-3F	0.97
Q13277	Syntaxin-3	0.97
Q13283	Ras GTPase-activating protein-binding protein 1	0.97
Q13332	Receptor-type tyrosine-protein phosphatase S	0.97
Q13361	Microfibrillar-associated protein 5	0.97
Q13409	Cytoplasmic dynein 1 intermediate chain 2	0.97
Q13421	Mesothelin	0.97
Q13435	Splicing factor 3B subunit 2	0.97
Q13438	Protein OS-9	0.97
Q13442	28 kDa heat- and acid-stable phosphoprotein	0.97
Q13443	Disintegrin and metalloproteinase domain-containing protein 9	0.97
Q13444	Disintegrin and metalloproteinase domain-containing protein 15	0.97
Q13449	Limbic system-associated membrane protein	0.97
Q13477	Mucosal addressin cell adhesion molecule 1	0.97
Q13492	Phosphatidylinositol-binding clathrin assembly protein	0.97
Q13508	Ecto-ADP-ribosyltransferase 3	0.97
Q13510	Acid ceramidase	0.97
Q13557	Calcium/calmodulin-dependent protein kinase type II subunit delta	0.97
Q13561	Dynactin subunit 2	0.97
Q13576	Ras GTPase-activating-like protein IQGAP2	0.97
Q13591	Semaphorin-5A	0.97
Q13616	Cullin-1	0.97
Q13618	Cullin-3	0.97
Q13642	Four and a half LIM domains protein 1	0.97
Q13724	Mannosyl-oligosaccharide glucosidase	0.97
Q13751	Laminin subunit beta-3	0.97
Q13765	Nascent polypeptide-associated complex subunit alpha	0.97
Q13790	Apolipoprotein F	0.97
Q13813	Spectrin alpha chain non-erythrocytic 1	0.97
Q13822	Ectonucleotide pyrophosphatase/phosphodiesterase family member 2	0.97
Q13835	Plakophilin-1	0.97
Q13867	Bleomycin hydrolase	0.97
Q13873	Bone morphogenetic protein receptor type-2	0.97
Q13907	Isopentenyl-diphosphate Delta-isomerase 1	0.97
Q13938	Calcyphosin	0.97
Q14002	Carcinoembryonic antigen-related cell adhesion molecule 7	0.97
Q14011	Cold-inducible RNA-binding protein	0.97
Q14019	Coactosin-like protein	0.97
Q14103	Heterogeneous nuclear ribonucleoprotein D0	0.97
Q14108	Lysosome membrane protein 2	0.97
Q14112	Nidogen-2	0.97
Q14116	Interleukin-18	0.97
Q14126	Desmoglein-2	0.97
Q14134	Tripartite motif-containing protein 29	0.97
Q14152	Eukaryotic translation initiation factor 3 subunit A	0.97
Q14165	Malectin	0.97
Q14166	Tubulin--tyrosine ligase-like protein 12	0.97
Q14194	Dihydropyrimidinase-related protein 1	0.97
Q14195	Dihydropyrimidinase-related protein 3	0.97
Q14203	Dynactin subunit 1	0.97
Q14204	Cytoplasmic dynein 1 heavy chain 1	0.97
Q14213	Interleukin-27 subunit beta	0.97
Q14240	Eukaryotic initiation factor 4A-II	0.97
Q14247	Src substrate cortactin	0.97
Q14254	Flotillin-2	0.97
Q14314	Fibroleukin	0.97
Q14315	Filamin-C	0.97
Q14344	Guanine nucleotide-binding protein subunit alpha-13	0.97
Q14435	Polypeptide N-acetylgalactosaminyltransferase 3	0.97
Q14494	Endoplasmic reticulum membrane sensor NFE2L1	0.97
Q14515	SPARC-like protein 1	0.97
Q14520	Hyaluronan-binding protein 2	0.97
Q14563	Semaphorin-3A	0.97
Q14574	Desmocollin-3	0.97
Q14624	Inter-alpha-trypsin inhibitor heavy chain H4	0.97
Q14651	Plastin-1	0.97
Q14696	LRP chaperone MESD	0.97
Q14697	Neutral alpha-glucosidase AB	0.97
Q14703	Membrane-bound transcription factor site-1 protease	0.97
Q14764	Major vault protein	0.97
Q14767	Latent-transforming growth factor beta-binding protein 2	0.97
Q14789	Golgin subfamily B member 1	0.97
Q14847	LIM and SH3 domain protein 1	0.97
Q14914	Prostaglandin reductase 1	0.97
Q14956	Transmembrane glycoprotein NMB	0.97
Q14974	Importin subunit beta-1	0.97
Q14980	Nuclear mitotic apparatus protein 1	0.97
Q14CN2	Calcium-activated chloride channel regulator 4	0.97
Q14CX7	N-alpha-acetyltransferase 25 NatB auxiliary subunit	0.97
Q15008	26S proteasome non-ATPase regulatory subunit 6	0.97
Q15018	BRISC complex subunit Abraxas 2	0.97
Q15019	Septin-2	0.97
Q15043	Zinc transporter ZIP14	0.97
Q15058	Kinesin-like protein KIF14	0.97
Q15063	Periostin	0.97
Q15075	Early endosome antigen 1	0.97
Q15113	Procollagen C-endopeptidase enhancer 1	0.97
Q15121	Astrocytic phosphoprotein PEA-15	0.97
Q15149	Plectin	0.97
Q15223	Nectin-1	0.97
Q15257	Serine/threonine-protein phosphatase 2A activator	0.97
Q15262	Receptor-type tyrosine-protein phosphatase kappa	0.97
Q15274	Nicotinate-nucleotide pyrophosphorylase [carboxylating]	0.97
Q15293	Reticulocalbin-1	0.97
Q15303	Receptor tyrosine-protein kinase erbB-4	0.97
Q15349	Ribosomal protein S6 kinase alpha-2	0.97
Q15365	Poly	0.97
Q15369	Elongin-C	0.97
Q15370	Elongin-B	0.97
Q15375	Ephrin type-A receptor 7	0.97
Q15393	Splicing factor 3B subunit 3	0.97
Q15404	Ras suppressor protein 1	0.97
Q15417	Calponin-3	0.97
Q15435	Protein phosphatase 1 regulatory subunit 7	0.97
Q15436	Protein transport protein Sec23A	0.97
Q15459	Splicing factor 3A subunit 1	0.97
Q15485	Ficolin-2	0.97
Q15493	Regucalcin	0.97
Q15517	Corneodesmosin	0.97
Q15599	Na	0.97
Q15631	Translin	0.97
Q15637	Splicing factor 1	0.97
Q15642	Cdc42-interacting protein 4	0.97
Q15691	Microtubule-associated protein RP/EB family member 1	0.97
Q15717	ELAV-like protein 1	0.97
Q15746	Myosin light chain kinase smooth muscle	0.97
Q15758	Neutral amino acid transporter B	0.97
Q15782	Chitinase-3-like protein 2	0.97
Q15818	Neuronal pentraxin-1	0.97
Q15819	Ubiquitin-conjugating enzyme E2 variant 2	0.97
Q15828	Cystatin-M	0.97
Q15833	Syntaxin-binding protein 2	0.97
Q15843	NEDD8	0.97
Q15848	Adiponectin	0.97
Q15904	V-type proton ATPase subunit S1	0.97
Q15942	Zyxin	0.97
Q16181	Septin-7	0.97
Q16270	Insulin-like growth factor-binding protein 7	0.97
Q16348	Solute carrier family 15 member 2	0.97
Q16363	Laminin subunit alpha-4	0.97
Q16394	Exostosin-1	0.97
Q16401	26S proteasome non-ATPase regulatory subunit 5	0.97
Q16513	Serine/threonine-protein kinase N2	0.97
Q16531	DNA damage-binding protein 1	0.97
Q16539	Mitogen-activated protein kinase 14	0.97
Q16543	Hsp90 co-chaperone Cdc37	0.97
Q16555	Dihydropyrimidinase-related protein 2	0.97
Q16625	Occludin	0.97
Q16643	Drebrin	0.97
Q16658	Fascin	0.97
Q16663	C-C motif chemokine 15	0.97
Q16698	24-dienoyl-CoA reductase mitochondrial	0.97
Q16774	Guanylate kinase	0.97
Q16787	Laminin subunit alpha-3	0.97
Q16819	Meprin A subunit alpha	0.97
Q16822	Phosphoenolpyruvate carboxykinase [GTP] mitochondrial	0.97
Q16832	Discoidin domain-containing receptor 2	0.97
Q16836	Hydroxyacyl-coenzyme A dehydrogenase mitochondrial	0.97
Q16851	UTP--glucose-1-phosphate uridylyltransferase	0.97
Q16853	Membrane primary amine oxidase	0.97
Q16881	Thioredoxin reductase 1 cytoplasmic	0.97
Q16891	MICOS complex subunit MIC60	0.97
Q17RW2	Collagen alpha-1	0.97
Q1EHB4	Sodium-coupled monocarboxylate transporter 2	0.97
Q1KMD3	Heterogeneous nuclear ribonucleoprotein U-like protein 2	0.97
Q1L6U9	Prostate-associated microseminoprotein	0.97
Q24JP5	Transmembrane protein 132A	0.97
Q27J81	Inverted formin-2	0.97
Q2M2H8	Probable maltase-glucoamylase 2	0.97
Q2M3M2	Sodium/glucose cotransporter 4	0.97
Q2TAA2	Isoamyl acetate-hydrolyzing esterase 1 homolog	0.97
Q32MZ4	Leucine-rich repeat flightless-interacting protein 1	0.97
Q32P28	Prolyl 3-hydroxylase 1	0.97
Q3LXA3	Triokinase/FMN cyclase	0.97
Q495W5	Alpha-	0.97
Q4G148	Glucoside xylosyltransferase 1	0.97
Q4KMG0	Cell adhesion molecule-related/down-regulated by oncogenes	0.97
Q4KMQ2	Anoctamin-6	0.97
Q4LDE5	Sushi von Willebrand factor type A EGF and pentraxin domain-containing protein 1	0.97
Q4VNC1	Probable cation-transporting ATPase 13A4	0.97
Q4ZHG4	Fibronectin type III domain-containing protein 1	0.97
Q504Y2	Extracellular tyrosine-protein kinase PKDCC	0.97
Q53FA7	Quinone oxidoreductase PIG3	0.97
Q53GD3	Choline transporter-like protein 4	0.97
Q53GG5	PDZ and LIM domain protein 3	0.97
Q53R12	Transmembrane 4 L6 family member 20	0.97
Q53RT3	Retroviral-like aspartic protease 1	0.97
Q5D862	Filaggrin-2	0.97
Q5EB52	Mesoderm-specific transcript homolog protein	0.97
Q5H8C1	FRAS1-related extracellular matrix protein 1	0.97
Q5IJ48	Protein crumbs homolog 2	0.97
Q5JPE7	Nodal modulator 2	0.97
Q5JRA6	Transport and Golgi organization protein 1 homolog	0.97
Q5JS37	NHL repeat-containing protein 3	0.97
Q5JSH3	WD repeat-containing protein 44	0.97
Q5JTV8	Torsin-1A-interacting protein 1	0.97
Q5KU26	Collectin-12	0.97
Q5R3I4	Tetratricopeptide repeat protein 38	0.97
Q5SGD2	Protein phosphatase 1L	0.97
Q5SRI9	Glycoprotein endo-alpha-12-mannosidase	0.97
Q5SSJ5	Heterochromatin protein 1-binding protein 3	0.97
Q5T2W1	Na	0.97
Q5T6V5	Queuosine salvage protein	0.97
Q5TDH0	Protein DDI1 homolog 2	0.97
Q5UCC4	ER membrane protein complex subunit 10	0.97
Q5VU97	VWFA and cache domain-containing protein 1	0.97
Q5VUB5	Protein FAM171A1	0.97
Q5VW32	BRO1 domain-containing protein BROX	0.97
Q5ZPR3	CD276 antigen	0.97
Q63HQ2	Pikachurin	0.97
Q641Q3	Meteorin-like protein	0.97
Q658N2	WSC domain-containing protein 1	0.97
Q676U5	Autophagy-related protein 16-1	0.97
Q687X5	Metalloreductase STEAP4	0.97
Q68BL7	Olfactomedin-like protein 2A	0.97
Q68BL8	Olfactomedin-like protein 2B	0.97
Q68D85	Natural cytotoxicity triggering receptor 3 ligand 1	0.97
Q68EM7	Rho GTPase-activating protein 17	0.97
Q695T7	Sodium-dependent neutral amino acid transporter B	0.97
Q6BCY4	NADH-cytochrome b5 reductase 2	0.97
Q6E0U4	Dermokine	0.97
Q6EMK4	Vasorin	0.97
Q6FI81	Anamorsin	0.97
Q6GPI1	Chymotrypsinogen B2	0.97
Q6H9L7	Isthmin-2	0.97
Q6IBS0	Twinfilin-2	0.97
Q6ISS4	Leukocyte-associated immunoglobulin-like receptor 2	0.97
Q6JBY9	CapZ-interacting protein	0.97
Q6KB66	Keratin type II cytoskeletal 80	0.97
Q6KF10	Growth/differentiation factor 6	0.97
Q6N022	Teneurin-4	0.97
Q6NUS6	Tectonic-3	0.97
Q6NW40	RGM domain family member B	0.97
Q6P179	Endoplasmic reticulum aminopeptidase 2	0.97
Q6P1J6	Phospholipase B1 membrane-associated	0.97
Q6P1N0	Coiled-coil and C2 domain-containing protein 1A	0.97
Q6P2Q9	Pre-mRNA-processing-splicing factor 8	0.97
Q6P4A8	Phospholipase B-like 1	0.97
Q6P4E1	Protein CASC4	0.97
Q6P531	Glutathione hydrolase 6	0.97
Q6P6B1	Glutamate-rich protein 5	0.97
Q6P9A2	Polypeptide N-acetylgalactosaminyltransferase 18	0.97
Q6P9B6	MTOR-associated protein MEAK7	0.97
Q6PCB0	von Willebrand factor A domain-containing protein 1	0.97
Q6PIF6	Unconventional myosin-VIIb	0.97
Q6PK18	2-oxoglutarate and iron-dependent oxygenase domain-containing protein 3	0.97
Q6Q4G3	Aminopeptidase Q	0.97
Q6QNK2	Adhesion G-protein coupled receptor D1	0.97
Q6T423	Solute carrier family 22 member 25	0.97
Q6UVK1	Chondroitin sulfate proteoglycan 4	0.97
Q6UW49	Sperm equatorial segment protein 1	0.97
Q6UWH4	Golgi-associated kinase 1B	0.97
Q6UWP2	Dehydrogenase/reductase SDR family member 11	0.97
Q6UWV6	Ectonucleotide pyrophosphatase/phosphodiesterase family member 7	0.97
Q6UWW0	Lipocalin-15	0.97
Q6UX06	Olfactomedin-4	0.97
Q6UX15	Layilin	0.97
Q6UX71	Plexin domain-containing protein 2	0.97
Q6UX73	UPF0764 protein C16orf89	0.97
Q6UXB8	Peptidase inhibitor 16	0.97
Q6UXC1	Apical endosomal glycoprotein	0.97
Q6UXD5	Seizure 6-like protein 2	0.97
Q6UXH9	Inactive serine protease PAMR1	0.97
Q6UXI7	Vitrin	0.97
Q6UXI9	Nephronectin	0.97
Q6UXK2	Immunoglobulin superfamily containing leucine-rich repeat protein 2	0.97
Q6UXY8	Transmembrane channel-like protein 5	0.97
Q6UY11	Protein delta homolog 2	0.97
Q6V0I7	Protocadherin Fat 4	0.97
Q6W4X9	Mucin-6	0.97
Q6WCQ1	Myosin phosphatase Rho-interacting protein	0.97
Q6WKZ4	Rab11 family-interacting protein 1	0.97
Q6WN34	Chordin-like protein 2	0.97
Q6XQN6	Nicotinate phosphoribosyltransferase	0.97
Q6YHK3	CD109 antigen	0.97
Q6ZMH5	Zinc transporter ZIP5	0.97
Q6ZMI3	Gliomedin [Cleaved into: Gliomedin shedded ectodomain]	0.97
Q6ZMJ2	Scavenger receptor class A member 5	0.97
Q6ZMM2	ADAMTS-like protein 5	0.97
Q6ZMP0	Thrombospondin type-1 domain-containing protein 4	0.97
Q6ZN66	Guanylate-binding protein 6	0.97
Q6ZQN7	Solute carrier organic anion transporter family member 4C1	0.97
Q6ZRP7	Sulfhydryl oxidase 2	0.97
Q6ZS17	Rho family-interacting cell polarization regulator 1	0.97
Q6ZSZ6	Teashirt homolog 1	0.97
Q6ZTQ4	Cadherin-related family member 3	0.97
Q6ZVX7	F-box only protein 50	0.97
Q70JA7	Chondroitin sulfate synthase 3	0.97
Q71RC9	Small integral membrane protein 5	0.97
Q76LX8	A disintegrin and metalloproteinase with thrombospondin motifs 13	0.97
Q76M96	Coiled-coil domain-containing protein 80	0.97
Q7LFX5	Carbohydrate sulfotransferase 15	0.97
Q7LGC8	Carbohydrate sulfotransferase 3	0.97
Q7Z304	MAM domain-containing protein 2	0.97
Q7Z3B1	Neuronal growth regulator 1	0.97
Q7Z3S9	Notch homolog 2 N-terminal-like protein A	0.97
Q7Z3Z0	Keratin type I cytoskeletal 25	0.97
Q7Z404	Transmembrane channel-like protein 4	0.97
Q7Z406	Myosin-14	0.97
Q7Z4P5	Growth/differentiation factor 7	0.97
Q7Z4W1	L-xylulose reductase	0.97
Q7Z5L0	Vitelline membrane outer layer protein 1 homolog	0.97
Q7Z5L7	Podocan	0.97
Q7Z5N4	Protein sidekick-1	0.97
Q7Z6K5	Arpin	0.97
Q7Z6Z7	E3 ubiquitin-protein ligase HUWE1	0.97
Q7Z7D3	V-set domain-containing T-cell activation inhibitor 1	0.97
Q7Z7G0	Target of Nesh-SH3	0.97
Q7Z7H5	Transmembrane emp24 domain-containing protein 4	0.97
Q7Z7M0	Multiple epidermal growth factor-like domains protein 8	0.97
Q7Z7M8	UDP-GlcNAc:betaGal beta-13-N-acetylglucosaminyltransferase 8	0.97
Q7Z7M9	Polypeptide N-acetylgalactosaminyltransferase 5	0.97
Q86SF2	N-acetylgalactosaminyltransferase 7	0.97
Q86SJ2	Amphoterin-induced protein 2	0.97
Q86SR1	Polypeptide N-acetylgalactosaminyltransferase 10	0.97
Q86T13	C-type lectin domain family 14 member A	0.97
Q86T26	Transmembrane protease serine 11B	0.97
Q86TH1	ADAMTS-like protein 2	0.97
Q86U17	Serpin A11	0.97
Q86UD1	Out at first protein homolog	0.97
Q86UK0	ATP-binding cassette sub-family A member 12	0.97
Q86UN3	Reticulon-4 receptor-like 2	0.97
Q86UP2	Kinectin	0.97
Q86UQ4	ATP-binding cassette sub-family A member 13	0.97
Q86UX2	Inter-alpha-trypsin inhibitor heavy chain H5	0.97
Q86UX7	Fermitin family homolog 3	0.97
Q86V85	Integral membrane protein GPR180	0.97
Q86V88	Magnesium-dependent phosphatase 1	0.97
Q86VB7	Scavenger receptor cysteine-rich type 1 protein M130	0.97
Q86VI3	Ras GTPase-activating-like protein IQGAP3	0.97
Q86VN1	Vacuolar protein-sorting-associated protein 36	0.97
Q86VP6	Cullin-associated NEDD8-dissociated protein 1	0.97
Q86VZ4	Low-density lipoprotein receptor-related protein 11	0.97
Q86XX4	Extracellular matrix protein FRAS1	0.97
Q86Y38	Xylosyltransferase 1	0.97
Q86Y46	Keratin type II cytoskeletal 73	0.97
Q86Y78	Ly6/PLAUR domain-containing protein 6	0.97
Q86Y82	Syntaxin-12	0.97
Q86YT9	Junctional adhesion molecule-like	0.97
Q86YZ3	Hornerin	0.97
Q8IUC4	Rhophilin-2	0.97
Q8IUK5	Plexin domain-containing protein 1	0.97
Q8IUL8	Cartilage intermediate layer protein 2	0.97
Q8IUX7	Adipocyte enhancer-binding protein 1	0.97
Q8IV08	Phospholipase D3	0.97
Q8IVF2	Protein AHNAK2	0.97
Q8IVM8	Solute carrier family 22 member 9	0.97
Q8IVN8	Somatomedin-B and thrombospondin type-1 domain-containing protein	0.97
Q8IWA5	Choline transporter-like protein 2	0.97
Q8IWE2	Protein NOXP20	0.97
Q8IWV2	Contactin-4	0.97
Q8IWY4	Signal peptide CUB and EGF-like domain-containing protein 1	0.97
Q8IXK2	Polypeptide N-acetylgalactosaminyltransferase 12	0.97
Q8IXL6	Extracellular serine/threonine protein kinase FAM20C	0.97
Q8IYD1	Eukaryotic peptide chain release factor GTP-binding subunit ERF3B	0.97
Q8IYS5	Osteoclast-associated immunoglobulin-like receptor	0.97
Q8IZ52	Chondroitin sulfate synthase 2	0.97
Q8IZA0	Dyslexia-associated protein KIAA0319-like protein	0.97
Q8IZF2	Adhesion G protein-coupled receptor F5	0.97
Q8IZJ3	C3 and PZP-like alpha-2-macroglobulin domain-containing protein 8	0.97
Q8IZP0	Abl interactor 1	0.97
Q8IZP2	Putative protein FAM10A4	0.97
Q8IZP9	Adhesion G-protein coupled receptor G2	0.97
Q8N0V5	N-acetyllactosaminide beta-16-N-acetylglucosaminyl-transferase	0.97
Q8N114	Protein shisa-5	0.97
Q8N126	Cell adhesion molecule 3	0.97
Q8N1N4	Keratin type II cytoskeletal 78	0.97
Q8N1Q1	Carbonic anhydrase 13	0.97
Q8N271	Prominin-2	0.97
Q8N2S1	Latent-transforming growth factor beta-binding protein 4	0.97
Q8N392	Rho GTPase-activating protein 18	0.97
Q8N3G9	Transmembrane protein 130	0.97
Q8N3R9	MAGUK p55 subfamily member 5	0.97
Q8N3T6	Transmembrane protein 132C	0.97
Q8N3Z0	Inactive serine protease 35	0.97
Q8N436	Inactive carboxypeptidase-like protein X2	0.97
Q8N474	Secreted frizzled-related protein 1	0.97
Q8N4A0	Polypeptide N-acetylgalactosaminyltransferase 4	0.97
Q8N4F0	BPI fold-containing family B member 2	0.97
Q8N5I2	Arrestin domain-containing protein 1	0.97
Q8N6G6	ADAMTS-like protein 1	0.97
Q8N7Z2	Golgin subfamily A member 6-like protein 1	0.97
Q8N8N7	Prostaglandin reductase 2	0.97
Q8N8V4	Ankyrin repeat and SAM domain-containing protein 4B	0.97
Q8N8Z6	Discoidin CUB and LCCL domain-containing protein 1	0.97
Q8N9N7	Leucine-rich repeat-containing protein 57	0.97
Q8NBI6	Xyloside xylosyltransferase 1	0.97
Q8NBJ5	Procollagen galactosyltransferase 1	0.97
Q8NBJ7	Inactive C-alpha-formylglycine-generating enzyme 2	0.97
Q8NBK3	Formylglycine-generating enzyme	0.97
Q8NBP7	Proprotein convertase subtilisin/kexin type 9	0.97
Q8NC42	E3 ubiquitin-protein ligase RNF149	0.97
Q8NC67	Neuropilin and tolloid-like protein 2	0.97
Q8NCC3	Group XV phospholipase A2	0.97
Q8NCH0	Carbohydrate sulfotransferase 14	0.97
Q8NCL4	Polypeptide N-acetylgalactosaminyltransferase 6	0.97
Q8NCM8	Cytoplasmic dynein 2 heavy chain 1	0.97
Q8NCR9	Clarin-3	0.97
Q8NCW5	NAD	0.97
Q8NDA2	Hemicentin-2	0.97
Q8NDH3	Probable aminopeptidase NPEPL1	0.97
Q8NE71	ATP-binding cassette sub-family F member 1	0.97
Q8NES3	Beta-13-N-acetylglucosaminyltransferase lunatic fringe	0.97
Q8NEU8	DCC-interacting protein 13-beta	0.97
Q8NFJ5	Retinoic acid-induced protein 3	0.97
Q8NFL0	UDP-GlcNAc:betaGal beta-13-N-acetylglucosaminyltransferase 7	0.97
Q8NFQ8	Torsin-1A-interacting protein 2	0.97
Q8NFT8	Delta and Notch-like epidermal growth factor-related receptor	0.97
Q8NFU3	Thiosulfate:glutathione sulfurtransferase	0.97
Q8NFX7	Syntaxin-binding protein 6	0.97
Q8NFY4	Semaphorin-6D	0.97
Q8NHJ6	Leukocyte immunoglobulin-like receptor subfamily B member 4	0.97
Q8NHP8	Putative phospholipase B-like 2	0.97
Q8NI32	Ly6/PLAUR domain-containing protein 6B	0.97
Q8NI99	Angiopoietin-related protein 6	0.97
Q8TAV3	Cytochrome P450 2W1	0.97
Q8TB96	T-cell immunomodulatory protein	0.97
Q8TCZ2	CD99 antigen-like protein 2	0.97
Q8TD06	Anterior gradient protein 3	0.97
Q8TD55	Pleckstrin homology domain-containing family O member 2	0.97
Q8TDL5	BPI fold-containing family B member 1	0.97
Q8TDQ0	Hepatitis A virus cellular receptor 2	0.97
Q8TDY8	Immunoglobulin superfamily DCC subclass member 4	0.97
Q8TE58	A disintegrin and metalloproteinase with thrombospondin motifs 15	0.97
Q8TE67	Epidermal growth factor receptor kinase substrate 8-like protein 3	0.97
Q8TE68	Epidermal growth factor receptor kinase substrate 8-like protein 1	0.97
Q8TER0	Sushi nidogen and EGF-like domain-containing protein 1	0.97
Q8TEU8	WAP Kazal immunoglobulin Kunitz and NTR domain-containing protein 2	0.97
Q8TF65	PDZ domain-containing protein GIPC2	0.97
Q8TF66	Leucine-rich repeat-containing protein 15	0.97
Q8WTV0	Scavenger receptor class B member 1	0.97
Q8WU39	Marginal zone B- and B1-cell-specific protein	0.97
Q8WUA8	Tsukushin	0.97
Q8WUJ3	Cell migration-inducing and hyaluronan-binding protein	0.97
Q8WUM4	Programmed cell death 6-interacting protein	0.97
Q8WUT4	Leucine-rich repeat neuronal protein 4	0.97
Q8WUW1	Protein BRICK1	0.97
Q8WV41	Sorting nexin-33	0.97
Q8WVN6	Secreted and transmembrane protein 1	0.97
Q8WVQ1	Soluble calcium-activated nucleotidase 1	0.97
Q8WVV4	Protein POF1B	0.97
Q8WW52	Protein FAM151A	0.97
Q8WWA0	Intelectin-1	0.97
Q8WWI1	LIM domain only protein 7	0.97
Q8WWQ8	Stabilin-2	0.97
Q8WWX9	Selenoprotein M	0.97
Q8WWY8	Lipase member H	0.97
Q8WWZ8	Oncoprotein-induced transcript 3 protein	0.97
Q8WX77	Insulin-like growth factor-binding protein-like 1	0.97
Q8WXD2	Secretogranin-3	0.97
Q8WXG9	Adhesion G-protein coupled receptor V1	0.97
Q8WXI4	Acyl-coenzyme A thioesterase 11	0.97
Q8WXI7	Mucin-16	0.97
Q8WXS8	A disintegrin and metalloproteinase with thrombospondin motifs 14	0.97
Q8WXX5	DnaJ homolog subfamily C member 9	0.97
Q8WZ42	Titin	0.97
Q8WZ75	Roundabout homolog 4	0.97
Q8WZA0	Protein LZIC	0.97
Q8WZA1	Protein O-linked-mannose beta-12-N-acetylglucosaminyltransferase 1	0.97
Q8WZA9	Immunity-related GTPase family Q protein	0.97
Q92187	CMP-N-acetylneuraminate-poly-alpha-28-sialyltransferase	0.97
Q92484	Acid sphingomyelinase-like phosphodiesterase 3a	0.97
Q92485	Acid sphingomyelinase-like phosphodiesterase 3b	0.97
Q92496	Complement factor H-related protein 4	0.97
Q92520	Protein FAM3C	0.97
Q92530	Proteasome inhibitor PI31 subunit	0.97
Q92538	Golgi-specific brefeldin A-resistance guanine nucleotide exchange factor 1	0.97
Q92542	Nicastrin	0.97
Q92563	Testican-2	0.97
Q92597	Protein NDRG1	0.97
Q92598	Heat shock protein 105 kDa	0.97
Q92626	Peroxidasin homolog	0.97
Q92673	Sortilin-related receptor	0.97
Q92688	Acidic leucine-rich nuclear phosphoprotein 32 family member B	0.97
Q92692	Nectin-2	0.97
Q92729	Receptor-type tyrosine-protein phosphatase U	0.97
Q92734	Protein TFG	0.97
Q92743	Serine protease HTRA1	0.97
Q92747	Actin-related protein 2/3 complex subunit 1A	0.97
Q92783	Signal transducing adapter molecule 1	0.97
Q92817	Envoplakin	0.97
Q92820	Gamma-glutamyl hydrolase	0.97
Q92823	Neuronal cell adhesion molecule	0.97
Q92824	Proprotein convertase subtilisin/kexin type 5	0.97
Q92841	Probable ATP-dependent RNA helicase DDX17	0.97
Q92876	Kallikrein-6	0.97
Q92887	Canalicular multispecific organic anion transporter 1	0.97
Q92888	Rho guanine nucleotide exchange factor 1	0.97
Q92890	Ubiquitin recognition factor in ER-associated degradation protein 1	0.97
Q92896	Golgi apparatus protein 1	0.97
Q92945	Far upstream element-binding protein 2	0.97
Q92954	Proteoglycan 4	0.97
Q92973	Transportin-1	0.97
Q93009	Ubiquitin carboxyl-terminal hydrolase 7	0.97
Q93063	Exostosin-2	0.97
Q93070	Ecto-ADP-ribosyltransferase 4	0.97
Q93088	Betaine--homocysteine S-methyltransferase 1	0.97
Q93091	Ribonuclease K6	0.97
Q969H8	Myeloid-derived growth factor	0.97
Q969P0	Immunoglobulin superfamily member 8	0.97
Q969T9	WW domain-binding protein 2	0.97
Q96A49	Synapse-associated protein 1	0.97
Q96AC1	Fermitin family homolog 2	0.97
Q96AE4	Far upstream element-binding protein 1	0.97
Q96AP7	Endothelial cell-selective adhesion molecule	0.97
Q96AQ6	Pre-B-cell leukemia transcription factor-interacting protein 1	0.97
Q96AY3	Peptidyl-prolyl cis-trans isomerase FKBP10	0.97
Q96B86	Repulsive guidance molecule A	0.97
Q96BQ1	Protein FAM3D	0.97
Q96BW5	Phosphotriesterase-related protein	0.97
Q96C19	EF-hand domain-containing protein D2	0.97
Q96C23	Aldose 1-epimerase	0.97
Q96C90	Protein phosphatase 1 regulatory subunit 14B	0.97
Q96CG8	Collagen triple helix repeat-containing protein 1	0.97
Q96CN7	Isochorismatase domain-containing protein 1	0.97
Q96CV9	Optineurin	0.97
Q96CW1	AP-2 complex subunit mu	0.97
Q96CX2	BTB/POZ domain-containing protein KCTD12	0.97
Q96DA0	Zymogen granule protein 16 homolog B	0.97
Q96DG6	Carboxymethylenebutenolidase homolog	0.97
Q96EG1	Arylsulfatase G	0.97
Q96EY5	Multivesicular body subunit 12A	0.97
Q96FE5	Leucine-rich repeat and immunoglobulin-like domain-containing nogo receptor-interacting protein 1	0.97
Q96FJ2	Dynein light chain 2 cytoplasmic	0.97
Q96FQ6	Protein S100-A16	0.97
Q96FV2	Secernin-2	0.97
Q96FW1	Ubiquitin thioesterase OTUB1	0.97
Q96G03	Phosphoglucomutase-2	0.97
Q96GE6	Calmodulin-like protein 4	0.97
Q96GP6	Scavenger receptor class F member 2	0.97
[truncated: 1,027 more rows]

## Sheet: Aqueous humor
Taken from doi:10.3389/fmolb.2020.587677 (supplementary table 3)
ProteinId
A0A075B6H6
A0A075B6I0
A0A075B6I8
A0A075B6I9
A0A075B6J4
A0A075B6J9
A0A075B6K3
A0A075B6K4
A0A075B6K5
A0A075B6N7
A0A075B6Q5
A0A075B6R9
A0A075B6S5
A0A075B7B8
A0A075B7D8
A0A087WSY6
A0A087WSZ0
A0A087WTA8
A0A087WTE1
A0A087WTU7
A0A087WU91
A0A087WUS2
A0A087WVG2
A0A087WW44
A0A087WW55
A0A087WW87
A0A087WW89
A0A087WWL5
A0A087WYJ9
A0A087WYL3
A0A087WZ65
A0A087WZW9
A0A087X0B9
A0A087X0P6
A0A087X105
A0A087X1J7
A0A0A0MR87
A0A0A0MRZ1
A0A0A0MRZ8
A0A0A0MS13
A0A0A0MS14
A0A0A0MS15
A0A0A0MSI2
A0A0A0MST8
A0A0A0MSV6
A0A0A0MT36
A0A0A0MT89
A0A0B4J1U3
A0A0B4J1V0
A0A0B4J1V4
A0A0B4J1V5
A0A0B4J1X5
A0A0B4J1X8
A0A0B4J1Y8
A0A0B4J1Y9
A0A0B4J1Z4
A0A0B4J1Z7
A0A0B4J2D9
A0A0C4DFP6
A0A0C4DFV9
A0A0C4DFX3
A0A0C4DFY7
A0A0C4DG39
A0A0C4DGZ9
A0A0C4DH25
A0A0C4DH29
A0A0C4DH31
A0A0C4DH33
A0A0C4DH34
A0A0C4DH38
A0A0C4DH68
A0A0C4DH72
A0A0G2JNJ8
A0A0G2JPF8
A0A0G2JPS8
A0A0G2JRQ6
A0A0J9YX35
A0A0J9YXX1
A0A0J9YY99
A0A0U1RQE0
A0A0U1RQK7
A0A0U1RRF4
A0A0U1RRJ0
A0A140T8X2
A0A140TA44
A0AVI2
A0M8Q6
A1L4K1-2
A2RUS2
A4D0V7
A4D256
A6BM72
A6NCW0
A6NFH5
A6NFQ7
A6NHY2
A6NIM6
A6NJ16
A6NJG6
A6NKB8
A6NMB1
A6NMY6
A6NNF7
A7MBM2
A8MV23
A8MZ36
A9QM74
B0YIW2
B1AHL2
B3KUE5
B4E1F0
B4E1H2
B4E1Z4
B4E351
B4E3Q1
B5MCY1
B7Z1I4
B7ZKJ8
B7ZM99
B8ZZD3
B8ZZY4
B9A064
C9J0B0
C9JEU5
C9JF17
C9JIZ6
C9JNY7
C9JPG5
C9JQI7
C9JSR0
C9JUU1
C9JV77
D3DWC4
D3YTA8
D3YTG3
D6R934
D6RB49
D6REX5
D6RF35
D6RFL4
D6RHI9
E5RJI8
E7EMM4
E7EMS2
E7EN20
E7EPS8
E7EQB2
E7EQR8
E7ER44
E7ER45
E7ETH0
E7EUF1
E7EX29
E9PC35
E9PCX5
E9PEV0
E9PF10
E9PF55
E9PG94
E9PGA6
E9PGC0
E9PIT3
E9PJ29
E9PL83
E9PNN6
E9PR17
E9PR44
E9PRC5
F5GXR6
F5GXS5
F5GY03
F5GY80
F5H003
F5H041
F5H1D6
F5H283
F5H4W9
F5H6I0
F5H7G1
F5H8D1
F6S8M0
F6SYF8
F6X2W2
F8VV32
F8VV52
F8VYK9
F8W1Q3
F8W6X9
F8W775
F8W791
F8W7G7
F8W7M9
F8WE04
G3V1E2
G3V3D1
G3V3E8
G3V3T2
G3V3X5
G3V511
G3XAE6
G3XAM2
G8JLM4
H0Y2Q1
H0Y4I5
H0Y4R2
H0Y599
H0Y5H9
H0Y5L4
H0Y7A7
H0YAC1
H0YF95
H0YG94
H0YKJ1
H0YKM0
H0YLI6
H3BLU2
H3BNS4
H3BPL5
H3BS10
H7BXZ5
H7BYL6
H7BYX6
H7C0I1
H7C3E1
H7C3G0
H7C3P4
H9KV90
I3L0T4
J3KNP4
J3KP11
J3KPG5
J3KQ60
J3KQ66
J3KRP0
J3QKW8
J3QSS1
J3QTR3
K7EIG9
K7EIQ3
K7EIS2
K7EIZ3
K7EKI0
K7ELW0
K7EQT7
K7ERG9
K7ERI9
K7ES70
M9MML0
O00115
O00142
O00142-2
O00187
O00241
O00391
O00409-2
O00410
O00411
O00423
O00461
O00462
O00468
O00468-3
O00505
O00533
O00533-2
O00562
O00571
O00584
O00635
O14498
O14594
O14773
O14786
O14791
O14793
O14841
O14958
O14960
O14964
O15020
O15031
O15047
O15055
O15061
O15068-6
O15072
O15085-2
O15118
O15195
O15228
O15230
O15240
O15335
O15354
O15357
O15534
O15537
O15553
O43143
O43149-2
O43196
O43286
O43432
O43491
O43493
O43505
O43583
O43592
O43692
O43707
O43790
O43827
O43854
O43866
O60216
O60235
O60244
O60248-2
O60264
O60282
O60292
O60307
O60333
O60361
O60423
O60469
O60488
O60568
O60575
O60613
O60671-2
O60879
O60883
O60888
O60938
O75093
O75153
O75223
O75298
O75306
O75326
O75339
O75366
O75369
O75387-2
O75390
O75431
O75493
O75503
O75533
O75556
O75618
O75629
O75711
O75787
O75882
O75896
O75964
O76011
O76041
O76076
O94760
O94766
O94813
O94851-3
O94856
O94910
O94911-3
O94919
O94925
O94985
O94985-2
O94986
O95084
O95155
O95185
O95196
O95274
O95336
O95427
O95428
O95428-6
O95445
O95477
O95714
O95715
O95750
O95786
O95825
O95897
O95965
O95967
O95969
O95994
O96000
O96019
O96020
P00338
P00338-2
P00352
P00390
P00441
P00450
P00491
P00492
P00505
P00558
P00734
P00736
P00738
P00739
P00740
P00742
P00746
P00747
P00748
P00751
P00915
P00918
P01008
P01009
P01011
P01019
P01023
P01024
P01031
P01033
P01034
P01036
P01040
P01042
P01042-2
P01127
P01344
P01591
P01593
P01594
P01596
P01597
P01599
P01601
P01602
P01608
P01609
P01610
P01611
P01612
P01613
P01617
P01619
P01622
P01624
P01699
P01700
P01701
P01702
P01703
P01704
P01705
P01706
P01708
P01709
P01714
P01717
P01721
P01742
P01743
P01760
P01763
P01766
P01767
P01772
P01779
P01780
P01781
P01782
P01814
P01824
P01833
P01834
P01857
P01859
P01860
P01861
P01871
P01876
P01877
P02042
P02144
P02452
P02458
P02489
P02511
P02533
P02538
P02647
P02649
P02652
P02656
P02671
P02671-2
P02675
P02679
P02730-2
P02741
P02743
P02745
P02746
P02747
P02748
P02749
P02750
P02751
P02751-5
P02753
P02760
P02763
P02765
P02766
P02768
P02774
P02774-3
P02775
P02786
P02787
P02788
P02790
P02792
P02794
P02810
P02812
P02814
P03950
P03952
P03973
P04003
P04004
P04040
P04062
P04070
P04075
P04080
P04083
P04085
P04114
P04156
P04156-2
P04196
P04208
P04211
P04216
P04217
P04229
P04259
P04264
P04271
P04278
P04279
P04406
P04430
P04433
P04438
P04439
P04626
P04745
P04792
P05023
P05060
P05067
P05067-11
P05067-9
P05089
P05090
P05109
P05141
P05154
P05155
P05155-3
P05156
P05160
P05388
P05408
P05408-2
P05413
P05451
P05452
P05543
P05546
P05787-2
P05813
P06276
P06280
P06309
P06310
P06312
P06313
P06316
P06331
P06340
P06396
P06576
P06681
P06702
P06703
P06727
P06732
P06733
P06737
P06744
P06753
P06858
P06865
P07093
P07108
P07195
P07225
P07288
P07315
P07316
P07320
P07333
P07339
P07355
P07355-2
P07357
P07358
P07360
P07451
P07477
P07585
P07602
P07686
P07711
P07738
P07858
P07900
P07954
P07996
P07998
P08100
P08107
P08123
P08138
P08174
P08185
P08195
P08236
P08238
P08253
P08253-3
P08294
P08493
P08519
P08571
P08590
P08603
P08670
P08697
P08727
P08758
P08779
P09104
P09211
P09382
P09417
P09429
P09466
P09471
P09486
P09497
P09525
P09651
P09668
P09871
P09936
P09960
P09972
P0C0L4
P0C0L5
P0C7Q3
P0C870
P0CG05
P0CG48
P0DJI8
P0DKV0
P0DMV9
P0DOX2
P0DOX3
P0DOX4
P0DOX5
P0DOX7
P0DOX8
P0DOY2
P0DP58
P0DPK3
P10153
P10253
P10323
P10451
P10451-5
P10523
P10586
P10599
P10606
P10619
P10643
P10644
P10645
P10720
P10745
P10809
P10909
P10909-2
P10909-5
P10916
P11021
P11117
P11142
P11277-2
P11279
P11413
P11488
P11684
P11766
P11801
P12107
P12109
P12110
P12111
P12236
P12259
P12270
P12271
P12273
P12277
P12314
P12429
P12532
P12814
P12829
P12830
P12883
P12955
P13473
P13473-2
P13473-3
P13489
P13521
P13591
P13611
P13639
P13645
P13646
P13647
P13671
P13716
P13746
P13747
P13796
P13987
P14136
P14151
P14151-2
P14174
P14314
P14543
P14550
P14555
P14618
P14618-2
P14678
P14866
P14921-3
P14923
P15121
P15169
P15289
P15291
P15309
P15531
P15586
P15814
P15924
P15924-3
P16035
P16066
P16070
P16070-7
P16152
P16188
P16401
P16519
P16519-2
P16870
P16870-2
P16930
P17050
P17066
P17174
P17483
P17540
P17643
P17661
P17858
P17900
P17936
P18065
P18085
P18135
P18405
P18428
P18433-2
P18669
P19013
P19021
P19022
P19320
P19429
P19652
P19823
P19827
P20062
P20142
P20151
P20396
P20774
P20827
P20849
P20908
P20930
P20933
P21246
P21333
P21796
P21980
P22223
P22304
P22314
P22352
P22531
P22626
P22692
P22695
P22792
P22914
P23083
P23142
P23142-4
P23219-3
P23246
P23284
P23327
P23435
P23458
P23468
P23470
P23471
P23471-2
P23515
P23528
P24592
P24593
P25092
P25205-2
P25311
P25705
P26038
P26447
P26572
P26599
P26641
P26927
P26998
P27169
P27348
P27361
P27797
P27918
P28039
P28066
P28331
P28482
P28799
P28799-2
P29279
P29401
P29508
P29622
P29762
P30041
P30043
P30049
P30050
P30086
P30101
P30154
P30281
P30301
P30492
P30531
P30622
P30740
P30838
P31025
P31146
P31151
P31153
P31431
P31930
P31944
P31947
P31949
P32004
P32119
P32119-2
P32754
P33151
P33908
P34059
P34096
P34913
P34931
P35030
P35030-4
P35237
P35241
P35443
P35527
P35542
P35555
P35580
P35606
P35609
P35625
P35858
P35858-2
P35908
P35968
P36222
P36542
P36871
P36873
P36955
P36980
P36980-2
P37837
P38606
P38646
P38919
P39060
P39060-2
P40121
P40189
P40925
P41222
P41250
P41271
P41271-2
P42025
P42694
P42695
P42785
P42857
P43121
P43234
P43251
P43251-2
P43320
P43652
P45378-7
P45379
P45985-2
P46459
P46782
P46934-2
P47929
P47972
P48058
P48163
P48307
P48357
P48594
P48637
P48643
P48723
P48735
P49189
P49257
P49641
P49711
P49747
P49788
P49821
P49908
P49910
P49913
P50395
P50443
P50453
P50553
P50895
P50897
P50914
P51168-2
P51398
P51512
P51532
P51610-4
P51617-2
P51665
P51693
P51693-2
P51795-2
P51800-2
P51884
P51888
P52209
P52565
P52569-2
P52797
P52803
P53396
P53673
P53674
P53677
P54107
P54108
P54198
P54253
P54652
P54750-2
P54756
P54802
P54826
P55001
P55058
P55060-3
P55083
P55083-2
P55199
P55268
P55283
P55285
P55290
P55290-4
P55786
P56279
P58400
P58499
P58546
P59665
P60174
P60709
P60981
P61019
P61160
P61289-3
P61586
P61626
P61769
P61812
P61916
P61981
P62258
P62328
P62805
P62826
P62937
P62987
P62988
P63010
P63104
P63261
P63313
P63316
P67936
P68032
P68104
P68133
P68371
P68871
P69891
P69905
P78324
P78357
P78386
P78417
P78509
P78509-2
P80108
P80188
P80297
P80303
P80723
P80748
P81605
P84157
P84243
P98088
P98160
P98164
P98198-3
P99999
Q00325
Q00325-2
Q00610
Q00796
Q01459
Q01469
Q01518
Q01629
Q01668-2
Q01955
Q01995
Q02246
Q02383
Q02388-2
Q02413
Q02487
Q02747
Q02763
Q02809
Q02818
Q02985
Q03001
Q03135
Q03164
Q03252
Q03591
Q04695
Q04756
Q05639
Q05BV3
Q06033
Q06481
Q06481-6
Q06828
Q06830
Q07507
Q07890
Q07954
Q08188
Q08345
Q08380
Q08397
Q08554
Q08629
Q08ER8
Q09472
Q0GE19
Q0P6D2
Q0VAA5-2
Q10471
Q10567
Q12770
Q12797
Q12802
Q12805
Q12805-2
Q12830
Q12841
Q12860
Q12860-2
Q12907
Q12931
Q12934
Q12955
Q13011
Q13023
Q13061
Q13107-2
Q13214
Q13214-2
Q13228
Q13231
Q13275
Q13308
Q13324-3
Q13332
Q13395
Q13449
Q13474
Q13508
Q13510
Q13515
Q13557
Q13572
Q13683-13
Q13751
Q13790
Q13813
Q13822
Q13885
Q13907
Q14005
Q14019
Q14050
Q14055
Q14103
Q14112
Q14118
Q14126
Q14204
Q14257
Q14315
Q14315-2
Q14344
Q14393
Q14416
Q14508
Q14511
Q14515
Q14517
Q14520
Q14520-2
Q14533
Q14563
Q14574
Q14587
Q14588
Q14624
Q14657
Q14667
Q14686
Q14694-2
Q14697
Q14764
Q14766
Q14767
Q14789
Q14894
Q14956
Q14956-2
Q14964
Q14982
Q14D04
Q15021
Q15063
Q15113
Q15124
Q15166
Q15223
Q15233
Q15262
Q15293
Q15323
Q15334
Q15375
Q15413-3
Q15582
Q15648
Q15652-3
Q15818
Q15828
Q15846
Q15848
Q15904
Q15911
Q16186
Q16270
Q16363
Q16378
Q16517
Q16555
Q16568
Q16572
Q16610
Q16610-4
Q16627
Q16706
Q16760
Q16769
Q16774
Q16775
Q16777
Q16798
Q16825
Q16832
Q16836
Q16849-2
Q16878
Q16880
Q17R60
Q19AV6
Q1L5Z9
Q24JP5
Q2KHR3
Q2PPJ7-2
Q2VPJ9-2
Q3LI72
Q3MIT2
Q495A1
Q49MI3-3
Q4AC94
Q4G0P3
Q4KMG0
Q52LW3
Q53EL9
Q53EL9-2
Q53FA7
Q53RD9
Q56NI9
Q587J8
Q5BJE1
Q5D862
Q5EBL4
Q5H9A7
Q5H9J7
Q5H9T9
Q5JPB2
Q5JQC9
Q5JSL3
Q5JT82
Q5JWR5
Q5KU26
Q5PSV4
Q5PY61
Q5SXM2
Q5SYB0
Q5T013
Q5T123
Q5T4T6
Q5T601
Q5T749
Q5T750
Q5T7B8
Q5T848
Q5T985
Q5TA45
Q5TDP6
Q5TFQ8
Q5TGY1-2
Q5THJ4-2
Q5VST9
Q5VT25
Q5VTA0
Q5VTT5
Q5VTY9-6
Q5VU65
Q5VWZ2
Q5VY30
Q5VZE7
Q66K64
Q66K66
Q66K79
Q68DK2
Q68DL7
Q6EMB2
Q6EMK4
Q6FHJ7
Q6ICG6
Q6IMN6-9
Q6IS14
Q6IWH7
Q6KC79
Q6MZW2
Q6NUM9
Q6NUQ1
Q6NV74
Q6P1S2
Q6P2Q9
Q6P996-4
Q6PCB5
Q6PCT2-2
Q6PJ69
Q6Q0C1
Q6S8J3
Q6TFL4
Q6UB99
Q6ULP2
Q6UWP8
Q6UX71
Q6UXB8
Q6UXD5
Q6UXD5-3
Q6UXD5-5
Q6UXI9
Q6UXK5
Q6UXS0
Q6UXT8
Q6UXU4-4
Q6V1X1-6
Q6VVX0
Q6W2J9
Q6ZMV5
Q6ZN16
Q6ZNB7
Q6ZP65
Q6ZQN7
Q6ZQQ6
Q6ZR08
Q6ZS10
Q6ZTN6
Q6ZU64
Q6ZVH7-2
Q6ZVK1
Q6ZWE6
Q71DI3
Q71U36
Q75QN2-2
Q76I76
Q76KP1
Q76NI1-3
Q7L7L0
Q7L8L6
Q7RTS7
Q7Z2E3-5
Q7Z2T5
Q7Z3B1
Q7Z3E5
Q7Z3F1
Q7Z3G6
Q7Z3V5
Q7Z3Z0
Q7Z407-4
Q7Z407-5
Q7Z410
Q7Z443
Q7Z569
Q7Z5L0
Q7Z5M8
Q7Z6E9
Q7Z6J0-3
Q7Z6J6
Q7Z6R9
Q7Z6Z7-3
Q7Z794
Q7Z7A1-5
Q7Z7B1
Q7Z7G0
Q7Z7G8-2
Q7Z7M0
Q7Z7M1
Q86SQ6-1
Q86SR1
Q86TB9
Q86TD4
Q86TH1
Q86U86
Q86UD1
Q86UP0-2
Q86UV5-8
Q86UX2
Q86V97
Q86VB7
Q86VF7
Q86VZ4
Q86W28
Q86WA6
Q86X29
Q86Y26-3
Q86Y38
Q86YA3
Q86YF9
Q86YS6
Q86YZ3
Q86Z14
Q8IU80
Q8IUC1
Q8IUC4
Q8IUE6
Q8IUK5
Q8IUK8
Q8IUX7
Q8IW70
Q8IWU2
Q8IWU5
Q8IWU5-2
Q8IWY4
Q8IXL6
Q8IXS8
Q8IXT5
Q8IYD8
Q8IYW2
Q8IZ13
Q8IZD2-5
Q8IZD9
Q8IZF2
Q8IZJ3
Q8IZJ3-2
Q8IZT6
Q8N0V5-3
Q8N114
Q8N137
Q8N1N4
Q8N205
Q8N2W9
Q8N3J6
Q8N3J6-2
Q8N3K9
Q8N3Z0
Q8N474
Q8N475
Q8N475-2
Q8N4C6
Q8N4P6
Q8N5G2
Q8N6L0
Q8N6S4
Q8N895
Q8NA61
Q8NBE8
Q8NBI6
Q8NBJ4
Q8NBJ9-2
Q8NC74
Q8NCC3
Q8NDL9
Q8NDX5-2
Q8NDY8
Q8NE18
Q8NEM7
Q8NET8
Q8NEV4
Q8NEY3
Q8NEZ3
Q8NF50
Q8NF91
Q8NFC6
Q8NFN8-2
Q8NFY4
Q8NFZ4
Q8NFZ5
Q8NFZ8
Q8NG11
Q8NHP8
Q8NHQ9
Q8NI22
Q8NI35
Q8TAG5
Q8TAG5-2
Q8TB40
Q8TC20
Q8TCT7
Q8TCZ2
Q8TD43
Q8TD57
Q8TDB6
Q8TDI0
Q8TDN2
Q8TDZ2
Q8TE12
Q8TE96
Q8TER0
Q8TEU8
Q8TEW6
Q8TEY5
Q8TF30
Q8WTW3
Q8WUA8
Q8WUM0
Q8WUQ7-2
Q8WUY3
Q8WVJ2
Q8WVQ1
Q8WWL2-3
Q8WWQ0
Q8WWY6
Q8WXD2
Q8WY21
Q8WYP5
Q8WYQ9-2
Q8WZ42
Q8WZ42-12
Q8WZ74
Q8WZ75
Q8WZA1
Q92484
Q92520
Q92529
Q92563
Q92581-3
Q92621
Q92696
Q92738-2
Q92743
Q92752
Q92765
Q92794
Q92820
Q92823
Q92823-5
Q92832-2
Q92859
Q92896
Q92954
Q93034
Q93074-2
Q969H8
Q96A33
Q96AD5
Q96C10
Q96CC6
Q96CV9
Q96D09
Q96EA4
Q96EG1
Q96F86
Q96FE7
Q96FE7-2
Q96GW7
Q96HE9
Q96HF1
Q96IF1
Q96IU4
Q96IY4
Q96J94
Q96JG9
Q96JM4
Q96JP9
Q96KG7
Q96KN2
Q96KP4
Q96L93
Q96M95
Q96MM3
Q96MR6
Q96MS3-3
Q96N46
Q96NZ9
Q96P63
Q96PD5
Q96PD5-2
Q96PE2
Q96PN7-4
Q96PX9
Q96QZ7
Q96R06
Q96S96
Q96SQ9
Q96T21
Q96T58
Q98YJ0
Q99250
Q99435
Q99439
Q99456
Q99459
Q99497
Q99519
Q99538
Q99572
Q99574
Q99685
Q99698
Q99715
Q99728
Q99729
Q99784
Q99805
Q99884
Q99969
Q99972
Q99983
Q99985
Q99996-5
Q9BQE3
Q9BQJ4
Q9BQT9
Q9BRA2
Q9BRK5
Q9BRR3
Q9BRZ2
Q9BSC4-4
Q9BSG0
Q9BSG5
Q9BSG5-2
Q9BTN0
Q9BTY2
Q9BU40
Q9BU40-5
Q9BVA1
Q9BWP8
Q9BWQ8
Q9BWS9
Q9BWV1
Q9BX67
Q9BXJ0
Q9BXJ4
Q9BXJ4-3
Q9BXM0
Q9BXP8
Q9BXT8-5
Q9BXW6
Q9BXW9
Q9BY67
Q9BY67-3
Q9BYB4
Q9BYE2-4
Q9BYH1
Q9BYJ0
Q9BYQ2
Q9BYT9
Q9BYW2
Q9BZQ8
Q9BZV1
Q9BZV3
Q9BZX2
Q9C035
Q9C0A1
Q9C0D2
Q9C0G6
Q9GZL7
Q9GZM5
Q9GZP0
Q9GZP4
Q9GZX9
Q9GZZ8
Q9H0B8
Q9H0D2
Q9H0K1
Q9H1I8
Q9H299
Q9H2A7
Q9H2K8
Q9H336
Q9H3R0
Q9H3S7
Q9H3U5
Q9H422-2
Q9H444
Q9H4D0
Q9H4Z3
Q9H6K1
Q9H6R0
Q9H7S9
Q9H869
Q9H987
Q9HAT2
Q9HAW8-2
Q9HBG6-5
Q9HBL6
Q9HBR0
Q9HBW1
Q9HC57
Q9HCB6
Q9HCD5
Q9HCJ0
Q9HCQ7
Q9HD20
Q9NP84
Q9NPD7
Q9NPH3
Q9NPR2
Q9NQ79
Q9NQ79-3
Q9NQ86
Q9NQH7
Q9NQX4
Q9NQX7
Q9NR21
Q9NR34
Q9NR77
Q9NR99
Q9NRJ5
Q9NRN5
Q9NRR4-2
Q9NS40
Q9NS73
Q9NS85
Q9NSB4
Q9NT99
Q9NTU7
Q9NU22
Q9NUA8
Q9NVH6-7
Q9NVN3
Q9NX47
Q9NY15
Q9NY65
Q9NYQ6
Q9NYQ8
Q9NYW2
Q9NYW8
Q9NZ08
Q9NZ53
Q9NZJ4
Q9NZK5
Q9NZN9-4
Q9NZP8
Q9NZT1
Q9NZV1
Q9P0L1
Q9P0U4
Q9P121
Q9P1Z0
Q9P225
Q9P227
Q9P291
Q9P2D8
Q9P2E2
Q9P2G1
Q9P2K2
Q9P2K8-2
Q9P2N6
Q9P2R3-4
Q9P2S2
Q9P2V4
Q9UBM4
Q9UBP4
Q9UBR2
Q9UBU2
Q9UBU9
Q9UBX1
Q9UBX7
Q9UDY8
Q9UGM5
Q9UH90
Q9UHB6
Q9UHC6
Q9UHF0
Q9UHG2
Q9UHI8
Q9UHL4
Q9UHR5
Q9UI40
Q9UI42
Q9UIM3
Q9UJA9
Q9UJC5
Q9UJJ9
Q9UJU2-7
Q9UK55
Q9UKA4
Q9UKF7
Q9UKG9
Q9UKX3
Q9UKZ4-2
Q9UKZ9
Q9UL25
Q9UL36
Q9ULB1
Q9ULD6-4
Q9ULH7-4
Q9ULI3
Q9ULK4-4
Q9ULL4
Q9ULT6
Q9ULX5
Q9ULX7
Q9UM11
Q9UM22
Q9UM73
Q9UNA1-2
Q9UNN8
Q9UNW1
Q9UPA5
Q9UPN3
Q9Y210
Q9Y278
Q9Y279
Q9Y287
Q9Y2F5
Q9Y2I6
Q9Y2I7
Q9Y2K3
Q9Y2Q3
Q9Y2S2
Q9Y2Z0
Q9Y3B8
Q9Y490
Q9Y4A5
Q9Y4C0
Q9Y4D7
Q9Y4G8
Q9Y4L1
Q9Y4L5
Q9Y4R8
Q9Y561-2
Q9Y585
Q9Y5F1
Q9Y5H1
Q9Y5H2
Q9Y5W5
Q9Y5Y7
Q9Y600
Q9Y617
Q9Y618-5
Q9Y646
Q9Y672
Q9Y6C2
Q9Y6R7
Q9Y6V0
Q9Y6V0-5
Q9Y6Y0
S4R389
S4R460
V9GYM3

## Sheet: Plasma
Taken from doi:10.1021/acs.jproteome.1c00657
protein_identifier	symbol	plasma_abundance	EV_abundance	max_abundance	diff	blood_cell_type	tissue_type	protein_name
A0A075B6H7	IGKV3-7	2.10803	2.26332	2.26332	0.155294			Probable non-functional immunoglobulin kappa variable 3-7
A0A075B6H8	IGKV1D-42	1.48537	1.32107	1.48537	-0.164299			Probable non-functional immunoglobulin kappa variable 1D-42
A0A075B6H9	IGLV4-69	1.77088	1.83977	1.83977	0.0688903			Immunoglobulin lambda variable 4-69
A0A075B6I0	IGLV8-61	1.75506	1.84396	1.84396	0.0889037			Immunoglobulin lambda variable 8-61
A0A075B6I1	IGLV4-60	1.54478	1.71464	1.71464	0.169866			Immunoglobulin lambda variable 4-60
A0A075B6I4	IGLV10-54	1.60469	1.32855	1.60469	-0.276146			Immunoglobulin lambda variable 10-54
A0A075B6I9	IGLV7-46	1.76328	1.91128	1.91128	0.147993			Immunoglobulin lambda variable 7-46
A0A075B6J1	IGLV5-37	1.22293	1.16058	1.22293	-0.0623495			Immunoglobulin lambda variable 5-37
A0A075B6J6	IGLV3-22	2.07252		2.07252	-2.07252			Immunoglobulin lambda variable 3-22
A0A075B6J9	IGLV2-18	1.68628	1.79816	1.79816	0.11188			Immunoglobulin lambda variable 2-18
A0A075B6K0	IGLV3-16	1.72809	1.77733	1.77733	0.0492436			Immunoglobulin lambda variable 3-16
A0A075B6K2	IGLV3-12	1.93091	2.05592	2.05592	0.125017			Immunoglobulin lambda variable 3-12
A0A075B6K4	IGLV3-10	2.24124	2.29916	2.29916	0.057926			Immunoglobulin lambda variable 3-10
A0A075B6K5	IGLV3-9	2.056	2.26552	2.26552	0.209525			Immunoglobulin lambda variable 3-9
A0A075B6K6	IGLV4-3	1.01095	1.00525	1.01095	-0.0056958			Immunoglobulin lambda variable 4-3
A0A075B6Q5	IGHV3-64	2.50755	2.55822	2.55822	0.0506629			Immunoglobulin heavy variable 3-64
A0A075B6R2	IGHV4-4	2.27288	2.55379	2.55379	0.280908			Immunoglobulin heavy variable 4-4
A0A075B6S2	IGKV2D-29	2.18389	2.13735	2.18389	-0.0465497			Immunoglobulin kappa variable 2D-29
A0A075B6S4	IGKV1D-17	2.02899	2.14166	2.14166	0.112666			Immunoglobulin kappa variable 1D-17
A0A075B6S5	IGKV1-27	2.43375	2.73782	2.73782	0.304069			Immunoglobulin kappa variable 1-27
A0A087WSX0	IGLV5-45	1.6597	1.56261	1.6597	-0.0970837			Immunoglobulin lambda variable 5-45
A0A087WSY4	IGHV4-30-2	1.91074		1.91074	-1.91074			Immunoglobulin heavy variable 4-30-2
A0A087WSY6	IGKV3D-15	2.35886	2.49796	2.49796	0.139103			Immunoglobulin kappa variable 3D-15
A0A087WSZ0	IGKV1D-8	2.18737	2.17263	2.18737	-0.0147395			Immunoglobulin kappa variable 1D-8
A0A0A0MRZ7	IGKV2D-26	2.08899	1.98054	2.08899	-0.108454			Immunoglobulin kappa variable 2D-26
A0A0A0MRZ8	IGKV3D-11	2.53122		2.53122	-2.53122			Immunoglobulin kappa variable 3D-11
A0A0A0MRZ9	IGLV5-52	1.02781	1.13439	1.13439	0.106578			Immunoglobulin lambda variable 5-52
A0A0A0MS14	IGHV1-45	2.04361	1.92771	2.04361	-0.115899			Immunoglobulin heavy variable 1-45
A0A0A0MS15	IGHV3-49	2.16571	2.50325	2.50325	0.337535			Immunoglobulin heavy variable 3-49
A0A0B4J1U3	IGLV1-36	1.89098	1.89745	1.89745	0.00647105			Immunoglobulin lambda variable 1-36
A0A0B4J1U7	IGHV6-1	1.95381	2.1865	2.1865	0.232688			Immunoglobulin heavy variable 6-1
A0A0B4J1V0	IGHV3-15	2.89689	2.9677	2.9677	0.0708048			Immunoglobulin heavy variable 3-15
A0A0B4J1V1	IGHV3-21	2.96337	3.07329	3.07329	0.109927			Immunoglobulin heavy variable 3-21
A0A0B4J1V2	IGHV2-26	1.57936	1.87057	1.87057	0.291211			Immunoglobulin heavy variable 2-26
A0A0B4J1V6	IGHV3-73	2.42834	2.54929	2.54929	0.120953			Immunoglobulin heavy variable 3-73
A0A0B4J1V7	IGHV7-81	1.71022		1.71022	-1.71022			Probable non-functional immunoglobulin heavy variable 7-81
A0A0B4J1X5	IGHV3-74	3.02845	3.16136	3.16136	0.132909			Immunoglobulin heavy variable 3-74
A0A0B4J1X8	IGHV3-43	2.45207	2.60671	2.60671	0.154637			Immunoglobulin heavy variable 3-43
A0A0B4J1Y8	IGLV9-49	1.34125	1.69129	1.69129	0.350038			Immunoglobulin lambda variable 9-49
A0A0B4J1Y9	IGHV3-72	2.72796	2.83427	2.83427	0.106312			Immunoglobulin heavy variable 3-72
A0A0B4J1Z2	IGKV1D-43	1.85028	2.04355	2.04355	0.193263			Immunoglobulin kappa variable 1D-43
A0A0B4J2H0	IGHV1-69D	2.18865	2.17751	2.18865	-0.0111458			Immunoglobulin heavy variable 1-69D
A0A0C4DH24	IGKV6-21	1.60048		1.60048	-1.60048			Immunoglobulin kappa variable 6-21
A0A0C4DH25	IGKV3D-20	2.71979	2.80912	2.80912	0.0893251			Immunoglobulin kappa variable 3D-20
A0A0C4DH26	IGKV6D-41	1.21363		1.21363	-1.21363			Probable non-functional immunoglobulin kappa variable 6D-41
A0A0C4DH29	IGHV1-3	2.42377	2.4176	2.42377	-0.00616457			Immunoglobulin heavy variable 1-3
A0A0C4DH30	IGHV3-16	2.4314	2.47566	2.47566	0.0442634			Probable non-functional immunoglobulin heavy variable 3-16
A0A0C4DH31	IGHV1-18	2.50801	2.64529	2.64529	0.137286			Immunoglobulin heavy variable 1-18
A0A0C4DH32	IGHV3-20	2.27884	2.42977	2.42977	0.150935			Immunoglobulin heavy variable 3-20
A0A0C4DH33	IGHV1-24	2.44916	2.47036	2.47036	0.0212			Immunoglobulin heavy variable 1-24
A0A0C4DH34	IGHV4-28	2.1685	2.44498	2.44498	0.276482			Immunoglobulin heavy variable 4-28
A0A0C4DH35	IGHV3-35	2.91522	2.93908	2.93908	0.0238644			Probable non-functional immunoglobulin heavy variable 3-35
A0A0C4DH36	IGHV3-38		2.58855	2.58855	2.58855			Probable non-functional immunoglobulin heavy variable 3-38
A0A0C4DH38	IGHV5-51	2.49001	2.5338	2.5338	0.0437909			Immunoglobulin heavy variable 5-51
A0A0C4DH39	IGHV1-58	1.51393	1.48556	1.51393	-0.0283764			Immunoglobulin heavy variable 1-58
A0A0C4DH41	IGHV4-61	2.28474	2.58004	2.58004	0.295302			Immunoglobulin heavy variable 4-61
A0A0C4DH42	IGHV3-66	2.63962	2.8226	2.8226	0.182976			Immunoglobulin heavy variable 3-66
A0A0C4DH43	IGHV2-70D	1.62542		1.62542	-1.62542			Immunoglobulin heavy variable 2-70D
A0A0C4DH55	IGKV3D-7	2.33983	2.43863	2.43863	0.0988063			Immunoglobulin kappa variable 3D-7
A0A0C4DH67	IGKV1-8	2.37476	2.50874	2.50874	0.133973			Immunoglobulin kappa variable 1-8
A0A0C4DH68	IGKV2-24	2.01726	2.28786	2.28786	0.270602			Immunoglobulin kappa variable 2-24
A0A0C4DH69	IGKV1-9	2.26172	2.51178	2.51178	0.25006			Immunoglobulin kappa variable 1-9
A0A0C4DH72	IGKV1-6	2.50477	2.80803	2.80803	0.303256			Immunoglobulin kappa variable 1-6
A0A0C4DH73	IGKV1-12	2.53709	2.83583	2.83583	0.298736			Immunoglobulin kappa variable 1-12
A0A0G2JMI3	IGHV1-69-2	2.14479	2.11568	2.14479	-0.0291191			Immunoglobulin heavy variable 1-69-2
A0A0J9YVY3	IGHV7-4-1	2.00621	1.94255	2.00621	-0.0636678			Immunoglobulin heavy variable 7-4-1
A0A0J9YX35	IGHV3-64D	2.27863	2.36725	2.36725	0.088622			Immunoglobulin heavy variable 3-64D
A0A0J9YXX1	IGHV5-10-1	2.19728	2.18367	2.19728	-0.0136062			Immunoglobulin heavy variable 5-10-1
A0A1B0GTC6	C3orf85	1.35429		1.35429	-1.35429			Uncharacterized protein C3orf85
A0AVT1	UBA6	0.707804	1.18996	1.18996	0.482158			Ubiquitin-like modifier-activating enzyme 6
A0FGR8	ESYT2	1.04281	1.6296	1.6296	0.586783			Extended synaptotagmin-2
A0M8Q6	IGLC7	3.17319		3.17319	-3.17319			Immunoglobulin lambda constant 7
A0MZ66	SHTN1	0.218636		0.218636	-0.218636	classical monocyte;intermediate monocyte;myeloid DC;non-classical monocyte;plasmacytoid DC	brain	Shootin-1
A1A4S6	ARHGAP10		1.26839	1.26839	1.26839	eosinophil		Rho GTPase-activating protein 10
A1L0T0	ILVBL		0.669683	0.669683	0.669683			2-hydroxyacyl-CoA lyase 2
A1L4H1	SSC5D	1.8372	1.49451	1.8372	-0.342691			Soluble scavenger receptor cysteine-rich domain-containing protein SSC5D
A2RRP1	NBAS		1.52734	1.52734	1.52734			Neuroblastoma-amplified sequence
A2RUS2	DENND3		1.43583	1.43583	1.43583	eosinophil;neutrophil	bone marrow	DENN domain-containing protein 3
A2VDF0	FUOM	0.954897		0.954897	-0.954897		liver	Fucose mutarotase
A5A3E0	POTEF	2.66289		2.66289	-2.66289		testis	POTE ankyrin domain family member F
A5YKK6	CNOT1	0.538756		0.538756	-0.538756			CCR4-NOT transcription complex subunit 1
A6ND91	ASPDH	1.08482		1.08482	-1.08482		brain;kidney;liver	Putative L-aspartate dehydrogenase
A6NDG6	PGP	1.12783		1.12783	-1.12783		skeletal muscle	Glycerol-3-phosphate phosphatase
A6NFA1	TRABD2B	0.713888		0.713888	-0.713888		kidney	Metalloprotease TIKI2
A6NFX1	MFSD2B		1.05025	1.05025	1.05025	basophil	bone marrow;brain;placenta	Major facilitator superfamily domain-containing protein 2B
A6NGN9	IGLON5	0.389797		0.389797	-0.389797	basophil	brain;testis	IgLON family member 5
A6NH11	GLTPD2	1.09366		1.09366	-1.09366	non-classical monocyte	intestine;kidney;liver	Glycolipid transfer protein domain-containing protein 2
A6NI73	LILRA5	0.892189		0.892189	-0.892189	classical monocyte;intermediate monocyte;neutrophil;non-classical monocyte	blood;lymphoid system	Leukocyte immunoglobulin-like receptor subfamily A member 5
A6NLP5	TTC36	1.01829		1.01829	-1.01829	plasmacytoid DC	liver	Tetratricopeptide repeat protein 36
A6NMZ7	COL6A6	1.29743		1.29743	-1.29743		heart muscle;lung;pituitary gland	Collagen alpha-6(VI) chain
A6QL63	BTBD11		1.05475	1.05475	1.05475	MAIT T-cell	parathyroid gland	Ankyrin repeat and BTB/POZ domain-containing protein BTBD11
A7KAX9	ARHGAP32		2.09652	2.09652	2.09652		brain	Rho GTPase-activating protein 32
A8K2U0	A2ML1	1.58571		1.58571	-1.58571		esophagus;lymphoid system;tongue	Alpha-2-macroglobulin-like protein 1
A8K7I4	CLCA1	0.627193		0.627193	-0.627193		intestine	Calcium-activated chloride channel regulator 1
A8MTY7	KRTAP9-7	0.934098		0.934098	-0.934098		skin 1	Keratin-associated protein 9-7
A8MVW5	HEPACAM2	0.84237		0.84237	-0.84237		intestine;kidney;pituitary gland	HEPACAM family member 2
A8TX70	COL6A5	1.14529		1.14529	-1.14529			Collagen alpha-5(VI) chain
B0I1T2	MYO1G		0.985729	0.985729	0.985729		blood;bone marrow;lymphoid system	Unconventional myosin-Ig
B1AKI9	ISM1	0.55505		0.55505	-0.55505	memory CD4 T-cell;naive CD4 T-cell	thyroid gland	Isthmin-1
B2RUZ4	SMIM1	0.899352	1.68049	1.68049	0.781137	eosinophil		Small integral membrane protein 1
B9A064	IGLL5	3.31003	3.14206	3.31003	-0.167974	memory B-cell;naive B-cell	blood;lymphoid system	Immunoglobulin lambda-like polypeptide 5
E9PAV3	NACA		1.56741	1.56741	1.56741			Nascent polypeptide-associated complex subunit alpha, muscle-specific form
I3L3R5	CCER2	0.226281		0.226281	-0.226281		brain;skin 1	Coiled-coil domain-containing glutamate-rich protein 2
L0R6Q1	SLC35A4		0.337077	0.337077	0.337077			SLC35A4 upstream open reading frame protein
M5A8F1	ERVH48-1	0.514815		0.514815	-0.514815			Suppressyn
O00115	DNASE2	1.18737		1.18737	-1.18737			Deoxyribonuclease-2-alpha
O00116	AGPS	1.15975	1.76696	1.76696	0.607204			Alkyldihydroxyacetonephosphate synthase, peroxisomal
O00139	KIF2A	1.33818	1.97183	1.97183	0.633647			Kinesin-like protein KIF2A
O00148	DDX39A	0.682585		0.682585	-0.682585		testis	ATP-dependent RNA helicase DDX39A
O00151	PDLIM1	1.78655	2.53766	2.53766	0.751112	eosinophil;memory B-cell;naive B-cell		PDZ and LIM domain protein 1
O00154	ACOT7	0.51159	1.2703	1.2703	0.758705	NK-cell;plasmacytoid DC	brain	Cytosolic acyl coenzyme A thioester hydrolase
O00159	MYO1C	1.43062	1.57401	1.57401	0.143387			Unconventional myosin-Ic
O00160	MYO1F	0.716602		0.716602	-0.716602	neutrophil	blood;bone marrow;lung;lymphoid system	Unconventional myosin-If
O00161	SNAP23	1.18788	2.16957	2.16957	0.981694	eosinophil		Synaptosomal-associated protein 23
O00170	AIP	0.602049	1.3662	1.3662	0.764155			AH receptor-interacting protein
O00178	GTPBP1	0.759922	2.20961	2.20961	1.44969			GTP-binding protein 1
O00186	STXBP3		1.73765	1.73765	1.73765			Syntaxin-binding protein 3
O00187	MASP2	2.38297	1.88944	2.38297	-0.493532		liver	Mannan-binding lectin serine protease 2
O00193	SMAP	1.02605		1.02605	-1.02605			Small acidic protein
O00194	RAB27B	1.07216	2.00768	2.00768	0.935523	gdT-cell;NK-cell	brain;stomach 1	Ras-related protein Rab-27B
O00203	AP3B1	0.978057	1.69081	1.69081	0.712752			AP-3 complex subunit beta-1
O00217	NDUFS8		1.19391	1.19391	1.19391		skeletal muscle	NADH dehydrogenase [ubiquinone] iron-sulfur protein 8, mitochondrial
O00231	PSMD11	0.734593	1.64499	1.64499	0.9104			26S proteasome non-ATPase regulatory subunit 11
O00232	PSMD12	0.716901	1.10974	1.10974	0.39284			26S proteasome non-ATPase regulatory subunit 12
O00233	PSMD9	0.989732	1.07808	1.07808	0.0883526			26S proteasome non-ATPase regulatory subunit 9
O00241	SIRPB1	1.658		1.658	-1.658	neutrophil	blood	Signal-regulatory protein beta-1
O00244	ATOX1	1.24643		1.24643	-1.24643			Copper transport protein ATOX1
O00264	PGRMC1	1.04716	2.01407	2.01407	0.966907		liver	Membrane-associated progesterone receptor component 1
O00273	DFFA	0.376213		0.376213	-0.376213			DNA fragmentation factor subunit alpha
O00299	CLIC1	1.55137	2.20537	2.20537	0.654004			Chloride intracellular channel protein 1
O00300	TNFRSF11B	0.462846		0.462846	-0.462846	plasmacytoid DC	kidney;thyroid gland	Tumor necrosis factor receptor superfamily member 11B
O00303	EIF3F	0.979024	0.927333	0.979024	-0.0516909			Eukaryotic translation initiation factor 3 subunit F
O00339	MATN2	1.2757		1.2757	-1.2757	MAIT T-cell		Matrilin-2
O00391	QSOX1	2.67965	1.63617	2.67965	-1.04348		placenta	Sulfhydryl oxidase 1
O00410	IPO5	1.09729	2.28956	2.28956	1.19227			Importin-5
O00421	CCRL2		1.36209	1.36209	1.36209		adipose tissue	C-C chemokine receptor-like 2
O00425	IGF2BP3	0.861247		0.861247	-0.861247		placenta	Insulin-like growth factor 2 mRNA-binding protein 3
O00429	DNM1L	1.19059	2.2445	2.2445	1.05391			Dynamin-1-like protein
O00442	RTCA	0.786202	0.692842	0.786202	-0.0933599			RNA 3'-terminal phosphate cyclase
O00451	GFRA2	1.46881		1.46881	-1.46881	intermediate monocyte	brain;thyroid gland	GDNF family receptor alpha-2
O00453	LST1		1.57963	1.57963	1.57963	classical monocyte;eosinophil;intermediate monocyte;myeloid DC;neutrophil;non-classical monocyte	blood;bone marrow;lymphoid system	Leukocyte-specific transcript 1 protein
O00461	GOLIM4	1.10019		1.10019	-1.10019	eosinophil		Golgi integral membrane protein 4
O00462	MANBA	1.64701		1.64701	-1.64701			Beta-mannosidase
O00468	AGRN	1.62761		1.62761	-1.62761	T-reg		Agrin
O00469	PLOD2	1.23658		1.23658	-1.23658	neutrophil	liver	Procollagen-lysine,2-oxoglutarate 5-dioxygenase 2
O00471	EXOC5		0.34551	0.34551	0.34551			Exocyst complex component 5
O00483	NDUFA4	1.36911	1.04649	1.36911	-0.322623		heart muscle;skeletal muscle	Cytochrome c oxidase subunit NDUFA4
O00487	PSMD14	0.723273	0.783757	0.783757	0.060484			26S proteasome non-ATPase regulatory subunit 14
O00499	BIN1	1.02066		1.02066	-1.02066	gdT-cell;MAIT T-cell;memory B-cell;memory CD4 T-cell;memory CD8 T-cell;naive B-cell;naive CD4 T-cell;naive CD8 T-cell;NK-cell;T-reg	skeletal muscle	Myc box-dependent-interacting protein 1
O00501	CLDN5		1.50071	1.50071	1.50071	basophil;naive CD4 T-cell;neutrophil	adipose tissue	Claudin-5
O00505	KPNA3	0.576956	1.66753	1.66753	1.09057		skeletal muscle	Importin subunit alpha-4
O00533	CHL1	2.71959		2.71959	-2.71959	memory B-cell;naive B-cell	brain	Neural cell adhesion molecule L1-like protein
O00534	VWA5A		1.3189	1.3189	1.3189	basophil		von Willebrand factor A domain-containing protein 5A
O00548	DLL1	1.27279		1.27279	-1.27279	NK-cell	lymphoid system	Delta-like protein 1
O00559	EBAG9		1.96125	1.96125	1.96125			Receptor-binding cancer antigen expressed on SiSo cells
O00560	SDCBP	0.812733	1.70698	1.70698	0.894249	neutrophil		Syntenin-1
O00567	NOP56	0.716148		0.716148	-0.716148			Nucleolar protein 56
O00571	DDX3X	1.04015	1.31404	1.31404	0.273889			ATP-dependent RNA helicase DDX3X
O00584	RNASET2	1.38422	0.702639	1.38422	-0.681584		blood	Ribonuclease T2
O00585	CCL21	1.10362		1.10362	-1.10362		lymphoid system	C-C motif chemokine 21
O00587	MFNG	1.02535		1.02535	-1.02535		blood;lymphoid system	Beta-1,3-N-acetylglucosaminyltransferase manic fringe
O00592	PODXL	1.35535	1.09164	1.35535	-0.263706			Podocalyxin
O00602	FCN1	1.52571	1.36206	1.52571	-0.163652	classical monocyte;intermediate monocyte	blood;bone marrow	Ficolin-1
O00625	PIR	0.802417		0.802417	-0.802417	T-reg		Pirin
O00629	KPNA4	0.652031	1.08861	1.08861	0.436583		skeletal muscle	Importin subunit alpha-3
O00743	PPP6C	0.371074	0.923621	0.923621	0.552547			Serine/threonine-protein phosphatase 6 catalytic subunit
O00748	CES2	1.45988		1.45988	-1.45988		esophagus;intestine;liver	Cocaine esterase
O00754	MAN2B1	1.37452	0.236007	1.37452	-1.13851	classical monocyte;intermediate monocyte;myeloid DC;non-classical monocyte;plasmacytoid DC		Lysosomal alpha-mannosidase
O00757	FBP2	1.19669		1.19669	-1.19669		brain;skeletal muscle;tongue	Fructose-1,6-bisphosphatase isozyme 2
O00764	PDXK	1.03782		1.03782	-1.03782		testis	Pyridoxal kinase
O00767	SCD	0.580571		0.580571	-0.580571		adipose tissue;brain;breast;heart muscle;liver	Acyl-CoA desaturase
O14498	ISLR	1.70745		1.70745	-1.70745			Immunoglobulin superfamily containing leucine-rich repeat protein
O14523	C2CD2L		1.62295	1.62295	1.62295		brain	Phospholipid transfer protein C2CD2L
O14545	TRAFD1	1.22711	1.84939	1.84939	0.622276			TRAF-type zinc finger domain-containing protein 1
O14548	COX7A2L		0.8639	0.8639	0.8639			Cytochrome c oxidase subunit 7A-related protein, mitochondrial
O14556	GAPDHS	1.3668		1.3668	-1.3668		testis	Glyceraldehyde-3-phosphate dehydrogenase, testis-specific
O14558	HSPB6	0.982781		0.982781	-0.982781		skeletal muscle	Heat shock protein beta-6
O14561	NDUFAB1	1.27843	1.29993	1.29993	0.0215		heart muscle;skeletal muscle	Acyl carrier protein, mitochondrial
O14579	COPE	0.5003	1.27981	1.27981	0.779512			Coatomer subunit epsilon
O14594	NCAN	1.03951		1.03951	-1.03951		brain	Neurocan core protein
O14604	TMSB4Y	2.14879		2.14879	-2.14879		brain	Thymosin beta-4, Y-chromosomal
O14617	AP3D1	1.06503	1.21757	1.21757	0.152537			AP-3 complex subunit delta-1
O14618	CCS	0.870536	1.41792	1.41792	0.547381			Copper chaperone for superoxide dismutase
O14638	ENPP3	1.16573		1.16573	-1.16573	basophil	ductus deferens;intestine;seminal vesicle	Ectonucleotide pyrophosphatase/phosphodiesterase family member 3
O14639	ABLIM1	0.807814	2.01207	2.01207	1.20426	naive CD4 T-cell		Actin-binding LIM protein 1
O14656	TOR1A	0.795199		0.795199	-0.795199			Torsin-1A
O14657	TOR1B	0.911017		0.911017	-0.911017			Torsin-1B
O14662	STX16		1.26979	1.26979	1.26979			Syntaxin-16
O14672	ADAM10	1.19326	1.94242	1.94242	0.749158			Disintegrin and metalloproteinase domain-containing protein 10
O14735	CDIPT		0.764415	0.764415	0.764415			CDP-diacylglycerol--inositol 3-phosphatidyltransferase
O14737	PDCD5	0.881469		0.881469	-0.881469			Programmed cell death protein 5
O14744	PRMT5	0.752125		0.752125	-0.752125			Protein arginine N-methyltransferase 5
O14745	SLC9A3R1	1.1998	2.16524	2.16524	0.965442			Na(+)/H(+) exchange regulatory cofactor NHE-RF1
O14773	TPP1	1.38995	1.44083	1.44083	0.0508727			Tripeptidyl-peptidase 1
O14775	GNB5	0.547026	1.45832	1.45832	0.911289			Guanine nucleotide-binding protein subunit beta-5
O14776	TCERG1	1.01718		1.01718	-1.01718			Transcription elongation regulator 1
O14786	NRP1	2.30009	1.72439	2.30009	-0.575699	plasmacytoid DC		Neuropilin-1
O14787	TNPO2		1.19605	1.19605	1.19605			Transportin-2
O14791	APOL1	2.46851	2.70642	2.70642	0.237915			Apolipoprotein L1
O14793	MSTN	1.37964		1.37964	-1.37964		skeletal muscle;tongue	Growth/differentiation factor 8
O14817	TSPAN4		0.717289	0.717289	0.717289	classical monocyte;intermediate monocyte		Tetraspanin-4
O14818	PSMA7	1.41894	1.44581	1.44581	0.0268695			Proteasome subunit alpha type-7
O14828	SCAMP3	1.5688	1.20463	1.5688	-0.364172			Secretory carrier-associated membrane protein 3
O14841	OPLAH	1.13633		1.13633	-1.13633	classical monocyte;intermediate monocyte;neutrophil	testis	5-oxoprolinase
O14880	MGST3	0.395938	0.706541	0.706541	0.310603			Microsomal glutathione S-transferase 3
O14907	TAX1BP3	0.710631		0.710631	-0.710631			Tax1-binding protein 3
O14908	GIPC1	0.809308		0.809308	-0.809308			PDZ domain-containing protein GIPC1
O14917	PCDH17	1.1835		1.1835	-1.1835	eosinophil	brain;lymphoid system	Protocadherin-17
O14920	IKBKB		1.50475	1.50475	1.50475			Inhibitor of nuclear factor kappa-B kinase subunit beta
O14929	HAT1	0.869227		0.869227	-0.869227			Histone acetyltransferase type B catalytic subunit
O14933	UBE2L6	0.403561		0.403561	-0.403561			Ubiquitin/ISG15-conjugating enzyme E2 L6
O14949	UQCRQ	1.51943		1.51943	-1.51943		skeletal muscle	Cytochrome b-c1 complex subunit 8
O14960	LECT2	1.20801		1.20801	-1.20801		liver	Leukocyte cell-derived chemotaxin-2
O14964	HGS	0.721097	0.823391	0.823391	0.102294			Hepatocyte growth factor-regulated tyrosine kinase substrate
O14974	PPP1R12A	1.53178	1.88495	1.88495	0.353173			Protein phosphatase 1 regulatory subunit 12A
O14976	GAK		1.50644	1.50644	1.50644			Cyclin-G-associated kinase
O14979	HNRNPDL	0.974702		0.974702	-0.974702			Heterogeneous nuclear ribonucleoprotein D-like
O14980	XPO1	1.17108	1.77944	1.77944	0.608358			Exportin-1
O14983	ATP2A1	0.943486		0.943486	-0.943486	NK-cell	skeletal muscle;tongue	Sarcoplasmic/endoplasmic reticulum calcium ATPase 1
O15013	ARHGEF10		1.97094	1.97094	1.97094	NK-cell		Rho guanine nucleotide exchange factor 10
O15027	SEC16A	0.968303	2.15188	2.15188	1.18358			Protein transport protein Sec16A
O15031	PLXNB2	1.84672	1.98576	1.98576	0.139048	classical monocyte;intermediate monocyte;myeloid DC;non-classical monocyte;plasmacytoid DC		Plexin-B2
O15067	PFAS	1.0997	1.01397	1.0997	-0.0857281	neutrophil		Phosphoribosylformylglycinamidine synthase
O15084	ANKRD28		0.886849	0.886849	0.886849	basophil		Serine/threonine-protein phosphatase 6 regulatory ankyrin repeat subunit A
O15116	LSM1	1.12008		1.12008	-1.12008			U6 snRNA-associated Sm-like protein LSm1
O15117	FYB1	1.46058	2.40077	2.40077	0.940196	neutrophil	blood;lymphoid system	FYN-binding protein 1
O15123	ANGPT2	0.964107		0.964107	-0.964107	basophil		Angiopoietin-2
O15126	SCAMP1		1.46434	1.46434	1.46434			Secretory carrier-associated membrane protein 1
O15127	SCAMP2	0.576379	1.41898	1.41898	0.842601			Secretory carrier-associated membrane protein 2
O15143	ARPC1B	1.33604	2.15833	2.15833	0.822283		blood	Actin-related protein 2/3 complex subunit 1B
O15144	ARPC2	1.32228	2.02111	2.02111	0.698833			Actin-related protein 2/3 complex subunit 2
O15145	ARPC3	1.21064	1.95044	1.95044	0.7398			Actin-related protein 2/3 complex subunit 3
O15155	BET1		1.21772	1.21772	1.21772			BET1 homolog
O15160	POLR1C	0.540056		0.540056	-0.540056			DNA-directed RNA polymerases I and III subunit RPAC1
O15162	PLSCR1		0.909736	0.909736	0.909736			Phospholipid scramblase 1
O15169	AXIN1		2.07059	2.07059	2.07059			Axin-1
O15173	PGRMC2	0.736531	2.11534	2.11534	1.37881			Membrane-associated progesterone receptor component 2
O15194	CTDSPL		1.55313	1.55313	1.55313	neutrophil		CTD small phosphatase-like protein
O15197	EPHB6	0.719557		0.719557	-0.719557			Ephrin type-B receptor 6
O15204	ADAMDEC1	1.53349		1.53349	-1.53349	eosinophil	intestine;lymphoid system	ADAM DEC1
O15212	PFDN6	0.76655	1.35246	1.35246	0.585911			Prefoldin subunit 6
O15228	GNPAT		1.16959	1.16959	1.16959			Dihydroxyacetone phosphate acyltransferase
O15230	LAMA5	1.26359		1.26359	-1.26359	plasmacytoid DC		Laminin subunit alpha-5
O15231	ZNF185	1.6831	1.97684	1.97684	0.293743	basophil	epididymis;esophagus	Zinc finger protein 185
O15232	MATN3	1.36361		1.36361	-1.36361		lung;placenta	Matrilin-3
O15240	VGF	1.54533		1.54533	-1.54533		brain;pituitary gland	Neurosecretory protein VGF
O15247	CLIC2	0.837192	0.857975	0.857975	0.0207831	intermediate monocyte;myeloid DC;non-classical monocyte	thyroid gland;vagina	Chloride intracellular channel protein 2
O15258	RER1		0.835029	0.835029	0.835029			Protein RER1
O15260	SURF4	1.20007	1.40516	1.40516	0.205083			Surfeit locus protein 4
O15269	SPTLC1	0.540056	0.850873	0.850873	0.310817			Serine palmitoyltransferase 1
O15273	TCAP	0.95528		0.95528	-0.95528	naive CD8 T-cell	heart muscle;skeletal muscle;tongue	Telethonin
O15294	OGT	0.540056		0.540056	-0.540056			UDP-N-acetylglucosamine--peptide N-acetylglucosaminyltransferase 110 kDa subunit
O15305	PMM2	0.608895		0.608895	-0.608895	basophil		Phosphomannomutase 2
O15327	INPP4B		1.20937	1.20937	1.20937	memory CD4 T-cell		Inositol polyphosphate 4-phosphatase type II
O15335	CHAD	1.55885		1.55885	-1.55885	memory B-cell;naive B-cell		Chondroadherin
O15354	GPR37	1.35203		1.35203	-1.35203		brain	Prosaposin receptor GPR37
O15355	PPM1G	0.624078		0.624078	-0.624078		testis	Protein phosphatase 1G
O15357	INPPL1		1.48541	1.48541	1.48541			Phosphatidylinositol 3,4,5-trisphosphate 5-phosphatase 2
O15371	EIF3D	1.04274	1.28357	1.28357	0.240828			Eukaryotic translation initiation factor 3 subunit D
O15372	EIF3H	0.788894	0.452993	0.788894	-0.335902			Eukaryotic translation initiation factor 3 subunit H
O15382	BCAT2	0.718783	0.337077	0.718783	-0.381706			Branched-chain-amino-acid aminotransferase, mitochondrial
O15394	NCAM2	1.93361		1.93361	-1.93361		adrenal gland;brain	Neural cell adhesion molecule 2
O15400	STX7	0.852093	1.8367	1.8367	0.984604	basophil;classical monocyte;eosinophil;intermediate monocyte;memory B-cell;myeloid DC;naive B-cell;neutrophil;non-classical monocyte;plasmacytoid DC		Syntaxin-7
O15427	SLC16A3	1.10787	1.02703	1.10787	-0.08084		skeletal muscle	Monocarboxylate transporter 4
O15438	ABCC3		1.14845	1.14845	1.14845	intermediate monocyte;non-classical monocyte	gallbladder;liver	Canalicular multispecific organic anion transporter 2
O15439	ABCC4		1.65032	1.65032	1.65032		prostate	Multidrug resistance-associated protein 4
O15460	P4HA2	0.592196		0.592196	-0.592196			Prolyl 4-hydroxylase subunit alpha-2
O15466	ST8SIA5	0.825196		0.825196	-0.825196		adrenal gland;brain	Alpha-2,8-sialyltransferase 8E
O15467	CCL16	1.31721		1.31721	-1.31721		liver	C-C motif chemokine 16
O15498	YKT6	0.584073		0.584073	-0.584073			Synaptobrevin homolog YKT6
O15511	ARPC5	1.08886	1.95072	1.95072	0.861862		blood	Actin-related protein 2/3 complex subunit 5
O15514	POLR2D	0.540056		0.540056	-0.540056		testis	DNA-directed RNA polymerase II subunit RPB4
O15533	TAPBP	0.433345	1.30689	1.30689	0.873548			Tapasin
O15551	CLDN3		0.675593	0.675593	0.675593		intestine;thyroid gland	Claudin-3
O43143	DHX15	1.17135		1.17135	-1.17135			Pre-mRNA-splicing factor ATP-dependent RNA helicase DHX15
O43149	ZZEF1	1.75922	2.20177	2.20177	0.442553			Zinc finger ZZ-type and EF-hand domain-containing protein 1
O43150	ASAP2	1.45955	2.00152	2.00152	0.541973	basophil		Arf-GAP with SH3 domain, ANK repeat and PH domain-containing protein 2
O43155	FLRT2	0.44285		0.44285	-0.44285	basophil	pancreas;retina	Leucine-rich repeat transmembrane protein FLRT2
O43157	PLXNB1	1.88775		1.88775	-1.88775		brain	Plexin-B1
O43169	CYB5B	0.884757	1.32424	1.32424	0.439483		adrenal gland	Cytochrome b5 type B
O43172	PRPF4	0.716148		0.716148	-0.716148			U4/U6 small nuclear ribonucleoprotein Prp4
O43175	PHGDH	1.15834		1.15834	-1.15834	naive CD8 T-cell		D-3-phosphoglycerate dehydrogenase
O43181	NDUFS4		0.497803	0.497803	0.497803			NADH dehydrogenase [ubiquinone] iron-sulfur protein 4, mitochondrial
O43182	ARHGAP6	2.07169	2.37533	2.37533	0.303637		ductus deferens;seminal vesicle	Rho GTPase-activating protein 6
O43184	ADAM12	2.10094		2.10094	-2.10094	MAIT T-cell	placenta	Disintegrin and metalloproteinase domain-containing protein 12
O43236	SEPTIN4		1.5287	1.5287	1.5287		adrenal gland;brain	Septin-4
O43237	DYNC1LI2	0.573772		0.573772	-0.573772			Cytoplasmic dynein 1 light intermediate chain 2
O43240	KLK10	1.47955		1.47955	-1.47955	neutrophil	esophagus;lymphoid system;tongue	Kallikrein-10
O43242	PSMD3	1.25454	1.52566	1.52566	0.271127			26S proteasome non-ATPase regulatory subunit 3
O43252	PAPSS1	0.596102		0.596102	-0.596102	basophil;eosinophil		Bifunctional 3'-phosphoadenosine 5'-phosphosulfate synthase 1
O43278	SPINT1	1.45215		1.45215	-1.45215		intestine	Kunitz-type protease inhibitor 1
O43280	TREH	1.54879		1.54879	-1.54879		intestine	Trehalase
O43290	SART1	0.716148		0.716148	-0.716148			U4/U6.U5 tri-snRNP-associated protein 1
O43294	TGFB1I1	1.52618	2.32341	2.32341	0.797221	basophil		Transforming growth factor beta-1-induced transcript 1 protein
O43301	HSPA12A	0.511973		0.511973	-0.511973	basophil	brain	Heat shock 70 kDa protein 12A
O43306	ADCY6	0.119401	2.17973	2.17973	2.06032			Adenylate cyclase type 6
O43312	MTSS1	1.31094	1.67332	1.67332	0.362386	non-classical monocyte		Protein MTSS 1
O43318	MAP3K7		1.89745	1.89745	1.89745			Mitogen-activated protein kinase kinase kinase 7
O43324	EEF1E1	1.09332	0.764427	1.09332	-0.32889			Eukaryotic translation elongation factor 1 epsilon-1
O43390	HNRNPR	1.02385		1.02385	-1.02385			Heterogeneous nuclear ribonucleoprotein R
O43396	TXNL1	1.12945	1.82339	1.82339	0.693938			Thioredoxin-like protein 1
O43399	TPD52L2	1.0178	1.63288	1.63288	0.615084			Tumor protein D54
O43405	COCH	0.904328		0.904328	-0.904328	memory B-cell;naive B-cell	brain;pancreas	Cochlin
O43432	EIF4G3	1.09406	1.35125	1.35125	0.257183			Eukaryotic translation initiation factor 4 gamma 3
O43451	MGAM	1.17636		1.17636	-1.17636	neutrophil	intestine	Maltase-glucoamylase, intestinal
O43464	HTRA2	0.890899	0.519541	0.890899	-0.371358			Serine protease HTRA2, mitochondrial
O43488	AKR7A2	1.12029	1.9342	1.9342	0.813916			Aflatoxin B1 aldehyde reductase member 2
O43491	EPB41L2	0.959734	1.44178	1.44178	0.482049			Band 4.1-like protein 2
O43493	TGOLN2	1.55864	1.10902	1.55864	-0.449618			Trans-Golgi network integral membrane protein 2
O43504	LAMTOR5	0.671443	1.04515	1.04515	0.373705			Ragulator complex protein LAMTOR5
O43505	B4GAT1	1.52731		1.52731	-1.52731		brain	Beta-1,4-glucuronyltransferase 1
O43508	TNFSF12	1.09763		1.09763	-1.09763			Tumor necrosis factor ligand superfamily member 12
O43516	WIPF1	1.47875	1.58027	1.58027	0.101521			WAS/WASL-interacting protein family member 1
O43529	CHST10	1.01242		1.01242	-1.01242		brain	Carbohydrate sulfotransferase 10
O43548	TGM5	0.580371		0.580371	-0.580371		esophagus;lymphoid system;skin 1;tongue	Protein-glutamine gamma-glutamyltransferase 5
O43556	SGCE	0.966365		0.966365	-0.966365	gdT-cell;memory B-cell;naive B-cell		Epsilon-sarcoglycan
O43561	LAT	0.958009	2.04338	2.04338	1.08537	basophil;gdT-cell;MAIT T-cell;memory CD4 T-cell;memory CD8 T-cell;naive CD4 T-cell;naive CD8 T-cell;NK-cell;T-reg	blood;lymphoid system	Linker for activation of T-cells family member 1
O43570	CA12	0.691394		0.691394	-0.691394		kidney	Carbonic anhydrase 12
O43583	DENR	0.793972	1.28298	1.28298	0.489011			Density-regulated protein
O43592	XPOT	0.769581		0.769581	-0.769581			Exportin-T
O43598	DNPH1	0.953728	1.06176	1.06176	0.108028			2'-deoxynucleoside 5'-phosphate N-hydrolase 1
O43615	TIMM44	0.937996	1.11942	1.11942	0.18142			Mitochondrial import inner membrane translocase subunit TIM44
O43633	CHMP2A	0.923901	0.253908	0.923901	-0.669993			Charged multivesicular body protein 2a
O43639	NCK2	0.892872	1.79818	1.79818	0.905308			Cytoplasmic protein NCK2
O43653	PSCA	0.732758		0.732758	-0.732758		esophagus;stomach 1;urinary bladder	Prostate stem cell antigen
O43665	RGS10	0.880259	1.83479	1.83479	0.954534		blood;lymphoid system	Regulator of G-protein signaling 10
O43678	NDUFA2		0.788266	0.788266	0.788266			NADH dehydrogenase [ubiquinone] 1 alpha subcomplex subunit 2
O43681	GET3	0.446276	1.32734	1.32734	0.881067			ATPase GET3
O43684	BUB3	0.901245		0.901245	-0.901245			Mitotic checkpoint protein BUB3
O43699	SIGLEC6	0.0501894		0.0501894	-0.0501894	memory B-cell;plasmacytoid DC	placenta	Sialic acid-binding Ig-like lectin 6
O43704	SULT1B1	0.359317		0.359317	-0.359317	neutrophil	intestine	Sulfotransferase family cytosolic 1B member 1
O43707	ACTN4	1.87738	2.62805	2.62805	0.750668			Alpha-actinin-4
O43708	GSTZ1	1.14753		1.14753	-1.14753		liver	Maleylacetoacetate isomerase
O43719	HTATSF1	0.781929		0.781929	-0.781929			HIV Tat-specific factor 1
O43741	PRKAB2		2.38646	2.38646	2.38646		skeletal muscle	5'-AMP-activated protein kinase subunit beta-2
O43747	AP1G1	0.621108	1.57524	1.57524	0.954132			AP-1 complex subunit gamma-1
O43765	SGTA	0.738926	1.28235	1.28235	0.543422			Small glutamine-rich tetratricopeptide repeat-containing protein alpha
O43768	ENSA	1.16958	0.971207	1.16958	-0.198377			Alpha-endosulfine
O43772	SLC25A20		0.826643	0.826643	0.826643		blood;liver	Mitochondrial carnitine/acylcarnitine carrier protein
O43776	NARS1	0.857314	1.02041	1.02041	0.163092			Asparagine--tRNA ligase, cytoplasmic
O43790	KRT86	1.81683	1.23328	1.81683	-0.583546	basophil	blood;skin 1;testis	Keratin, type II cuticular Hb6
O43809	NUDT21	0.454999		0.454999	-0.454999			Cleavage and polyadenylation specificity factor subunit 5
O43813	LANCL1	0.299556	1.42916	1.42916	1.1296		brain	Glutathione S-transferase LANCL1
O43815	STRN	0.89702	1.22361	1.22361	0.326594			Striatin
O43823	AKAP8	0.995329		0.995329	-0.995329			A-kinase anchor protein 8
O43827	ANGPTL7	1.11995		1.11995	-1.11995		skeletal muscle	Angiopoietin-related protein 7
O43837	IDH3B	0.766174		0.766174	-0.766174			Isocitrate dehydrogenase [NAD] subunit beta, mitochondrial
O43847	NRDC	0.854444	0.79217	0.854444	-0.0622738		skeletal muscle	Nardilysin
O43852	CALU	1.46292	1.42132	1.46292	-0.0415951			Calumenin
O43865	AHCYL1	1.11284		1.11284	-1.11284			S-adenosylhomocysteine hydrolase-like protein 1
O43866	CD5L	2.61531	2.99272	2.99272	0.377412	non-classical monocyte	lymphoid system	CD5 antigen-like
O43895	XPNPEP2	1.46736		1.46736	-1.46736	gdT-cell;intermediate monocyte;MAIT T-cell;memory CD4 T-cell;memory CD8 T-cell;naive CD8 T-cell;non-classical monocyte;T-reg	intestine;kidney	Xaa-Pro aminopeptidase 2
O43897	TLL1	1.00605		1.00605	-1.00605		brain	Tolloid-like protein 1
O43914	TYROBP		0.627857	0.627857	0.627857	neutrophil	blood;bone marrow;lymphoid system	TYRO protein tyrosine kinase-binding protein
O43915	VEGFD	0.9533		0.9533	-0.9533		lung	Vascular endothelial growth factor D
O43916	CHST1	0.823881		0.823881	-0.823881		brain	Carbohydrate sulfotransferase 1
O60218	AKR1B10	1.62805		1.62805	-1.62805	neutrophil	esophagus;intestine;stomach 1	Aldo-keto reductase family 1 member B10
O60220	TIMM8A	1.89074		1.89074	-1.89074			Mitochondrial import inner membrane translocase subunit Tim8 A
O60229	KALRN	0.888736	2.09099	2.09099	1.20225	T-reg	brain;retina	Kalirin
O60234	GMFG	1.17183	1.5411	1.5411	0.369272		blood;bone marrow;lymphoid system	Glia maturation factor gamma
O60238	BNIP3L		2.02136	2.02136	2.02136			BCL2/adenovirus E1B 19 kDa protein-interacting protein 3-like
O60240	PLIN1	0.392533		0.392533	-0.392533		adipose tissue;breast	Perilipin-1
O60241	ADGRB2	0.738374		0.738374	-0.738374		brain	Adhesion G protein-coupled receptor B2
O60242	ADGRB3	0.677714		0.677714	-0.677714	plasmacytoid DC	brain;pituitary gland	Adhesion G protein-coupled receptor B3
O60243	HS6ST1	0.859831		0.859831	-0.859831			Heparan-sulfate 6-O-sulfotransferase 1
O60245	PCDH7	1.35619		1.35619	-1.35619			Protocadherin-7
O60256	PRPSAP2	0.775349	1.8655	1.8655	1.09015			Phosphoribosyl pyrophosphate synthase-associated protein 2
O60259	KLK8	1.35755		1.35755	-1.35755		esophagus;skin 1;tongue	Kallikrein-8
O60262	GNG7	1.40917	0.687802	1.40917	-0.721365	memory B-cell;naive B-cell;plasmacytoid DC	brain	Guanine nucleotide-binding protein G(I)/G(S)/G(O) subunit gamma-7
O60268	KIAA0513	0.943534	1.47205	1.47205	0.528517		brain	Uncharacterized protein KIAA0513
O60271	SPAG9	0.380491	1.80793	1.80793	1.42744	basophil;neutrophil		C-Jun-amino-terminal kinase-interacting protein 4
O60279	SUSD5	1.5628		1.5628	-1.5628	naive B-cell;neutrophil		Sushi domain-containing protein 5
O60313	OPA1	1.28463	1.48349	1.48349	0.198858			Dynamin-like 120 kDa protein, mitochondrial
O60330	PCDHGA12	0.987433		0.987433	-0.987433	memory B-cell	brain	Protocadherin gamma-A12
O60331	PIP5K1C		0.790835	0.790835	0.790835			Phosphatidylinositol 4-phosphate 5-kinase type-1 gamma
O60333	KIF1B		2.1747	2.1747	2.1747	eosinophil	skeletal muscle	Kinesin-like protein KIF1B
O60341	KDM1A	0.171665		0.171665	-0.171665			Lysine-specific histone demethylase 1A
O60437	PPL	0.773618		0.773618	-0.773618	neutrophil	esophagus;lymphoid system;tongue	Periplakin
O60443	GSDME	0.540056		0.540056	-0.540056	memory B-cell;myeloid DC;naive B-cell		Gasdermin-E
O60449	LY75	1.14231		1.14231	-1.14231		intestine;lymphoid system	Lymphocyte antigen 75
O60462	NRP2	1.74174	1.07754	1.74174	-0.664205	classical monocyte;naive B-cell		Neuropilin-2
O60476	MAN1A2	1.43391		1.43391	-1.43391		placenta	Mannosyl-oligosaccharide 1,2-alpha-mannosidase IB
O60486	PLXNC1	0.90174		0.90174	-0.90174	neutrophil	lymphoid system;retina	Plexin-C1
O60488	ACSL4	0.479463	1.43869	1.43869	0.959222			Long-chain-fatty-acid--CoA ligase 4
O60493	SNX3	0.888161	1.21372	1.21372	0.325557			Sorting nexin-3
O60496	DOK2	1.55012	1.47561	1.55012	-0.0745064	eosinophil	blood	Docking protein 2
O60500	NPHS1	-0.0806541		-0.0806541	0.0806541	neutrophil	kidney;pancreas	Nephrin
O60504	SORBS3	0.565015		0.565015	-0.565015			Vinexin
O60506	SYNCRIP	1.06889	1.15453	1.15453	0.0856414			Heterogeneous nuclear ribonucleoprotein Q
O60512	B4GALT3	0.673652		0.673652	-0.673652			Beta-1,4-galactosyltransferase 3
O60524	NEMF	1.74088		1.74088	-1.74088			Nuclear export mediator factor NEMF
O60547	GMDS	0.72836		0.72836	-0.72836			GDP-mannose 4,6 dehydratase
O60568	PLOD3	1.35858		1.35858	-1.35858			Multifunctional procollagen lysine hydroxylase and glycosyltransferase LH3
O60609	GFRA3	0.942828		0.942828	-0.942828			GDNF family receptor alpha-3
O60610	DIAPH1	1.22961	2.3342	2.3342	1.10459		skeletal muscle	Protein diaphanous homolog 1
O60613	SELENOF	1.11356	1.21348	1.21348	0.0999187			Selenoprotein F
O60641	SNAP91	0.742034		0.742034	-0.742034	plasmacytoid DC	brain	Clathrin coat assembly protein AP180
O60645	EXOC3		0.798968	0.798968	0.798968	eosinophil		Exocyst complex component 3
O60662	KLHL41	0.601459		0.601459	-0.601459		skeletal muscle;tongue	Kelch-like protein 41
O60664	PLIN3	1.49294	1.24114	1.49294	-0.2518			Perilipin-3
O60667	FCMR	1.24943		1.24943	-1.24943		blood;intestine;lymphoid system	Fas apoptotic inhibitory molecule 3
O60669	SLC16A7		1.29735	1.29735	1.29735		heart muscle	Monocarboxylate transporter 2
O60684	KPNA6		0.713853	0.713853	0.713853			Importin subunit alpha-7
O60701	UGDH	1.26967		1.26967	-1.26967		liver	UDP-glucose 6-dehydrogenase
O60704	TPST2	0.552898	1.08923	1.08923	0.536331		blood;pancreas	Protein-tyrosine sulfotransferase 2
O60716	CTNND1	1.25117	0.657923	1.25117	-0.593244	intermediate monocyte;non-classical monocyte		Catenin delta-1
O60749	SNX2	0.872607	1.19454	1.19454	0.321931			Sorting nexin-2
O60760	HPGDS	0.930397		0.930397	-0.930397	basophil	placenta	Hematopoietic prostaglandin D synthase
O60762	DPM1	0.540056	0.711998	0.711998	0.171942			Dolichol-phosphate mannosyltransferase subunit 1
O60763	USO1	0.574019	1.897	1.897	1.32299		skeletal muscle	General vesicular transport factor p115
O60784	TOM1	0.811673	1.14845	1.14845	0.33678		skeletal muscle	Target of Myb protein 1
O60828	PQBP1	0.540056		0.540056	-0.540056			Polyglutamine-binding protein 1
O60831	PRAF2		1.30237	1.30237	1.30237		epididymis	PRA1 family protein 2
O60832	DKC1	1.03103		1.03103	-1.03103			H/ACA ribonucleoprotein complex subunit DKC1
O60841	EIF5B	0.833766	2.09304	2.09304	1.25927			Eukaryotic translation initiation factor 5B
O60844	ZG16	1.06693		1.06693	-1.06693		intestine	Zymogen granule membrane protein 16
O60884	DNAJA2	0.77051	1.24646	1.24646	0.475954			DnaJ homolog subfamily A member 2
O60888	CUTA	1.37228	1.02266	1.37228	-0.349617			Protein CutA
O60890	OPHN1		1.45014	1.45014	1.45014			Oligophrenin-1
O60909	B4GALT2	1.1809		1.1809	-1.1809			Beta-1,4-galactosyltransferase 2
O60911	CTSV	0.837329		0.837329	-0.837329	NK-cell;plasmacytoid DC	lymphoid system	Cathepsin L2
O60925	PFDN1	0.459535	0.904982	0.904982	0.445447			Prefoldin subunit 1
O60927	PPP1R11	0.662281		0.662281	-0.662281		epididymis	E3 ubiquitin-protein ligase PPP1R11
O60936	NOL3	0.699921		0.699921	-0.699921	classical monocyte	skeletal muscle	Nucleolar protein 3
O60941	DTNB	0.16044		0.16044	-0.16044		salivary gland	Dystrobrevin beta
O75019	LILRA1	1.6369		1.6369	-1.6369	intermediate monocyte;non-classical monocyte	blood;lymphoid system	Leukocyte immunoglobulin-like receptor subfamily A member 1
O75022	LILRB3	1.27952		1.27952	-1.27952	neutrophil	blood;bone marrow;lymphoid system	Leukocyte immunoglobulin-like receptor subfamily B member 3
O75023	LILRB5	1.39296		1.39296	-1.39296		breast;lymphoid system	Leukocyte immunoglobulin-like receptor subfamily B member 5
O75051	PLXNA2	1.3507		1.3507	-1.3507		pancreas	Plexin-A2
O75061	DNAJC6		1.57364	1.57364	1.57364	gdT-cell	brain	Putative tyrosine-protein phosphatase auxilin
O75063	FAM20B	1.41446		1.41446	-1.41446			Glycosaminoglycan xylosylkinase
O75069	TMCC2		2.51064	2.51064	2.51064	eosinophil	bone marrow;brain	Transmembrane and coiled-coil domains protein 2
O75071	EFCAB14	0.733394		0.733394	-0.733394		parathyroid gland	EF-hand calcium-binding domain-containing protein 14
O75077	ADAM23	1.20955		1.20955	-1.20955	memory CD4 T-cell	brain;heart muscle;parathyroid gland	Disintegrin and metalloproteinase domain-containing protein 23
O75078	ADAM11	0.689632		0.689632	-0.689632	plasmacytoid DC	brain;heart muscle	Disintegrin and metalloproteinase domain-containing protein 11
O75083	WDR1	1.80301	2.53766	2.53766	0.734655			WD repeat-containing protein 1
O75095	MEGF6	1.15699		1.15699	-1.15699	eosinophil	skin 1	Multiple epidermal growth factor-like domains protein 6
O75112	LDB3	1.32089		1.32089	-1.32089		heart muscle;skeletal muscle;tongue	LIM domain-binding protein 3
O75113	N4BP1		1.65694	1.65694	1.65694	neutrophil		NEDD4-binding protein 1
O75116	ROCK2	1.14959	2.18907	2.18907	1.03947			Rho-associated protein kinase 2
O75122	CLASP2		1.57565	1.57565	1.57565		brain	CLIP-associating protein 2
O75131	CPNE3	0.922018	1.18532	1.18532	0.263303			Copine-3
O75144	ICOSLG	1.65987		1.65987	-1.65987	naive B-cell	bone marrow	ICOS ligand
O75153	CLUH	0.841086		0.841086	-0.841086		liver	Clustered mitochondria protein homolog
O75157	TSC22D2	1.67348		1.67348	-1.67348			TSC22 domain family protein 2
O75167	PHACTR2		1.99961	1.99961	1.99961		placenta	Phosphatase and actin regulator 2
O75170	PPP6R2		1.97094	1.97094	1.97094			Serine/threonine-protein phosphatase 6 regulatory subunit 2
O75173	ADAMTS4	0.286903		0.286903	-0.286903	plasmacytoid DC	adipose tissue	A disintegrin and metalloproteinase with thrombospondin motifs 4
O75175	CNOT3	0.852719		0.852719	-0.852719			CCR4-NOT transcription complex subunit 3
O75190	DNAJB6		1.0604	1.0604	1.0604			DnaJ homolog subfamily B member 6
O75191	XYLB	0.604369		0.604369	-0.604369		liver	Xylulose kinase
O75197	LRP5	1.31652		1.31652	-1.31652	plasmacytoid DC		Low-density lipoprotein receptor-related protein 5
O75223	GGCT	1.0112	0.953569	1.0112	-0.0576336			Gamma-glutamylcyclotransferase
O75298	RTN2		1.05387	1.05387	1.05387	basophil;eosinophil;plasmacytoid DC	skeletal muscle;tongue	Reticulon-2
O75306	NDUFS2	1.07077	0.936339	1.07077	-0.134432		skeletal muscle	NADH dehydrogenase [ubiquinone] iron-sulfur protein 2, mitochondrial
O75309	CDH16	1.14013		1.14013	-1.14013		kidney	Cadherin-16
O75323	NIPSNAP2		0.651746	0.651746	0.651746		heart muscle;skeletal muscle	Protein NipSnap homolog 2
O75326	SEMA7A	1.73899		1.73899	-1.73899	eosinophil	brain;lymphoid system;placenta	Semaphorin-7A
O75339	CILP	1.43398		1.43398	-1.43398			Cartilage intermediate layer protein 1
O75340	PDCD6	1.25922	1.33511	1.33511	0.0758828			Programmed cell death protein 6
O75342	ALOX12B	0.382065		0.382065	-0.382065	basophil	skin 1;tongue	Arachidonate 12-lipoxygenase, 12R-type
O75347	TBCA	1.1704	1.31175	1.31175	0.141346			Tubulin-specific chaperone A
O75348	ATP6V1G1	0.737526	0.954159	0.954159	0.216633			V-type proton ATPase subunit G 1
O75351	VPS4B	0.732137	1.62326	1.62326	0.891119			Vacuolar protein sorting-associated protein 4B
O75352	MPDU1		1.29048	1.29048	1.29048		liver	Mannose-P-dolichol utilization defect 1 protein
O75354	ENTPD6	0.755525		0.755525	-0.755525			Ectonucleoside triphosphate diphosphohydrolase 6
O75356	ENTPD5	1.34521		1.34521	-1.34521	basophil;eosinophil	intestine;kidney;liver	Ectonucleoside triphosphate diphosphohydrolase 5
O75367	MACROH2A1	1.16431		1.16431	-1.16431			Core histone macro-H2A.1
O75368	SH3BGRL	1.31535	1.60547	1.60547	0.290121			SH3 domain-binding glutamic acid-rich-like protein
O75369	FLNB	1.52495	2.1995	2.1995	0.674557	plasmacytoid DC		Filamin-B
O75376	NCOR1		1.0262	1.0262	1.0262			Nuclear receptor corepressor 1
O75380	NDUFS6		0.468097	0.468097	0.468097		skeletal muscle	NADH dehydrogenase [ubiquinone] iron-sulfur protein 6, mitochondrial
O75381	PEX14		1.69858	1.69858	1.69858			Peroxisomal membrane protein PEX14
O75390	CS	1.16724	1.62785	1.62785	0.460615		skeletal muscle	Citrate synthase, mitochondrial
O75396	SEC22B	0.941049	1.6642	1.6642	0.723155			Vesicle-trafficking protein SEC22b
O75400	PRPF40A	0.580571		0.580571	-0.580571			Pre-mRNA-processing factor 40 homolog A
O75410	TACC1	1.37448	1.86689	1.86689	0.492415			Transforming acidic coiled-coil-containing protein 1
O75427	LRCH4		1.77812	1.77812	1.77812			Leucine-rich repeat and calponin homology domain-containing protein 4
O75431	MTX2		0.583359	0.583359	0.583359			Metaxin-2
O75436	VPS26A	0.856944		0.856944	-0.856944			Vacuolar protein sorting-associated protein 26A
O75439	PMPCB	0.752316		0.752316	-0.752316			Mitochondrial-processing peptidase subunit beta
O75475	PSIP1	0.729258		0.729258	-0.729258			PC4 and SFRS1-interacting protein
O75487	GPC4	0.836371		0.836371	-0.836371			Glypican-4
O75489	NDUFS3	0.84224	1.33969	1.33969	0.497445		skeletal muscle	NADH dehydrogenase [ubiquinone] iron-sulfur protein 3, mitochondrial
O75493	CA11	0.483731		0.483731	-0.483731		brain	Carbonic anhydrase-related protein 11
O75494	SRSF10	0.633267		0.633267	-0.633267			Serine/arginine-rich splicing factor 10
O75503	CLN5	1.0202		1.0202	-1.0202			Ceroid-lipofuscinosis neuronal protein 5
O75506	HSBP1	0.756089		0.756089	-0.756089			Heat shock factor-binding protein 1
O75509	TNFRSF21	1.19585		1.19585	-1.19585	plasmacytoid DC	brain	Tumor necrosis factor receptor superfamily member 21
O75531	BANF1	1.25545	1.08909	1.25545	-0.166362			Barrier-to-autointegration factor
O75533	SF3B1	0.846297		0.846297	-0.846297			Splicing factor 3B subunit 1
O75534	CSDE1	1.03895		1.03895	-1.03895		skeletal muscle	Cold shock domain-containing protein E1
O75558	STX11	0.88978	2.15448	2.15448	1.2647		blood;bone marrow;breast	Syntaxin-11
O75563	SKAP2	1.11911	2.09185	2.09185	0.972741			Src kinase-associated phosphoprotein 2
O75581	LRP6	1.20181		1.20181	-1.20181	naive CD4 T-cell		Low-density lipoprotein receptor-related protein 6
O75592	MYCBP2		2.50853	2.50853	2.50853			E3 ubiquitin-protein ligase MYCBP2
O75594	PGLYRP1	1.35513	-0.0416702	1.35513	-1.3968	eosinophil;neutrophil	blood;bone marrow	Peptidoglycan recognition protein 1
O75607	NPM3	0.887038		0.887038	-0.887038			Nucleoplasmin-3
O75608	LYPLA1	1.16057	1.4734	1.4734	0.312828			Acyl-protein thioesterase 1
O75616	ERAL1	0.540056		0.540056	-0.540056			GTPase Era, mitochondrial
O75629	CREG1	0.895768		0.895768	-0.895768	basophil;classical monocyte;eosinophil;intermediate monocyte;myeloid DC;neutrophil;non-classical monocyte		Protein CREG1
O75635	SERPINB7	0.808007		0.808007	-0.808007		lymphoid system;skin 1;tongue	Serpin B7
O75636	FCN3	2.88517	2.72522	2.88517	-0.159948		liver;lung	Ficolin-3
O75643	SNRNP200	1.04443		1.04443	-1.04443			U5 small nuclear ribonucleoprotein 200 kDa helicase
O75663	TIPRL	0.150795		0.150795	-0.150795			TIP41-like protein
O75688	PPM1B	0.726423	1.51637	1.51637	0.789949			Protein phosphatase 1B
O75694	NUP155	1.28042		1.28042	-1.28042		lymphoid system;testis	Nuclear pore complex protein Nup155
O75695	RP2	0.212518	0.929611	0.929611	0.717093			Protein XRP2
O75711	SCRG1	1.74268		1.74268	-1.74268		brain	Scrapie-responsive protein 1
O75746	SLC25A12	0.787816	0.843707	0.843707	0.0558905		skeletal muscle	Calcium-binding mitochondrial carrier protein Aralar1
O75752	B3GALNT1	1.11452		1.11452	-1.11452	basophil;NK-cell	heart muscle	UDP-GalNAc:beta-1,3-N-acetylgalactosaminyltransferase 1
O75787	ATP6AP2	0.896355		0.896355	-0.896355		parathyroid gland	Renin receptor
O75791	GRAP2	1.20092	2.04744	2.04744	0.846529	gdT-cell;MAIT T-cell;memory CD4 T-cell;memory CD8 T-cell;naive CD4 T-cell;naive CD8 T-cell;T-reg	lymphoid system	GRB2-related adapter protein 2
O75821	EIF3G	0.846389	1.80915	1.80915	0.962763			Eukaryotic translation initiation factor 3 subunit G
O75822	EIF3J	0.995066	0.969376	0.995066	-0.0256901		skeletal muscle	Eukaryotic translation initiation factor 3 subunit J
O75828	CBR3	1.17119		1.17119	-1.17119		tongue	Carbonyl reductase [NADPH] 3
O75829	CNMD	0.0634933		0.0634933	-0.0634933	T-reg	brain;salivary gland;thyroid gland	Leukocyte cell-derived chemotaxin 1
O75832	PSMD10	0.953043	0.747715	0.953043	-0.205328			26S proteasome non-ATPase regulatory subunit 10
O75844	ZMPSTE24	0.885843	1.16726	1.16726	0.281415			CAAX prenyl protease 1 homolog
O75874	IDH1	1.49584	1.7488	1.7488	0.252959			Isocitrate dehydrogenase [NADP] cytoplasmic
O75882	ATRN	3.10569	1.98801	3.10569	-1.11768			Attractin
O75884	RBBP9	0.696091		0.696091	-0.696091			Serine hydrolase RBBP9
O75888	TNFSF13	0.647948		0.647948	-0.647948	classical monocyte;eosinophil;intermediate monocyte;myeloid DC;non-classical monocyte;plasmacytoid DC	salivary gland	Tumor necrosis factor ligand superfamily member 13
O75891	ALDH1L1	1.73935		1.73935	-1.73935		kidney;liver	Cytosolic 10-formyltetrahydrofolate dehydrogenase
O75915	ARL6IP5	1.51352	1.92059	1.92059	0.40707			PRA1 family protein 3
O75923	DYSF	0.231018		0.231018	-0.231018	neutrophil	placenta;skeletal muscle	Dysferlin
O75934	BCAS2	0.716148		0.716148	-0.716148			Pre-mRNA-splicing factor SPF27
O75935	DCTN3		0.778145	0.778145	0.778145			Dynactin subunit 3
O75936	BBOX1	0.936248		0.936248	-0.936248		kidney;liver	Gamma-butyrobetaine dioxygenase
O75937	DNAJC8	0.270212		0.270212	-0.270212			DnaJ homolog subfamily C member 8
O75940	SMNDC1	0.540056		0.540056	-0.540056			Survival of motor neuron-related-splicing factor 30
O75947	ATP5PD	0.745423	1.35473	1.35473	0.609307			ATP synthase subunit d, mitochondrial
O75954	TSPAN9		1.4467	1.4467	1.4467	gdT-cell	brain;heart muscle	Tetraspanin-9
O75955	FLOT1	1.25064	1.84612	1.84612	0.595479	neutrophil		Flotillin-1
O75964	ATP5MG	0.249522	1.52777	1.52777	1.27825			ATP synthase subunit g, mitochondrial
O75976	CPD	1.40038		1.40038	-1.40038	neutrophil		Carboxypeptidase D
O75995	SASH3	0.59062		0.59062	-0.59062		blood;bone marrow;lymphoid system	SAM and SH3 domain-containing protein 3
O76003	GLRX3	1.00501	1.45379	1.45379	0.448776			Glutaredoxin-3
O76009	KRT33A	1.84892		1.84892	-1.84892		skin 1	Keratin, type I cuticular Ha3-I
O76011	KRT34	1.81026	1.57266	1.81026	-0.237608		cervix, uterine;skin 1;tongue	Keratin, type I cuticular Ha4
O76013	KRT36	1.97201	1.46868	1.97201	-0.503325	classical monocyte;intermediate monocyte	tongue	Keratin, type I cuticular Ha6
O76015	KRT38	1.94588		1.94588	-1.94588		skin 1	Keratin, type I cuticular Ha8
O76021	RSL1D1	0.73		0.73	-0.73			Ribosomal L1 domain-containing protein 1
O76031	CLPX	0.683984		0.683984	-0.683984		liver	ATP-dependent Clp protease ATP-binding subunit clpX-like, mitochondrial
O76054	SEC14L2	1.06428		1.06428	-1.06428	memory CD4 T-cell;naive CD4 T-cell;naive CD8 T-cell	epididymis;liver	SEC14-like protein 2
O76061	STC2	1.29909		1.29909	-1.29909		breast;pancreas	Stanniocalcin-2
O76070	SNCG	0.664049		0.664049	-0.664049	classical monocyte;naive CD4 T-cell	adipose tissue;adrenal gland;brain;urinary bladder	Gamma-synuclein
O76074	PDE5A	1.24733	2.30307	2.30307	1.05574			cGMP-specific 3',5'-cyclic phosphodiesterase
O76076	CCN5	1.18315		1.18315	-1.18315		cervix, uterine	CCN family member 5
O76094	SRP72	0.848804		0.848804	-0.848804			Signal recognition particle subunit SRP72
O76096	CST7	0.735311	1.26923	1.26923	0.533922	gdT-cell	blood;bone marrow;lymphoid system	Cystatin-F
O94760	DDAH1	1.02787		1.02787	-1.02787	memory B-cell;naive B-cell	kidney	N(G),N(G)-dimethylarginine dimethylaminohydrolase 1
O94766	B3GAT3	1.01747		1.01747	-1.01747			Galactosylgalactosylxylosylprotein 3-beta-glucuronosyltransferase 3
O94769	ECM2	1.52614	1.25556	1.52614	-0.270573			Extracellular matrix protein 2
O94772	LY6H	0.350721		0.350721	-0.350721	plasmacytoid DC	brain	Lymphocyte antigen 6H
O94776	MTA2	1.01718		1.01718	-1.01718			Metastasis-associated protein MTA2
O94779	CNTN5	1.14179		1.14179	-1.14179		brain;pituitary gland;salivary gland	Contactin-5
O94804	STK10	0.915065	1.96955	1.96955	1.05449		lymphoid system	Serine/threonine-protein kinase 10
O94813	SLIT2	1.07655		1.07655	-1.07655	intermediate monocyte		Slit homolog 2 protein
O94826	TOMM70	0.580571	1.74283	1.74283	1.16226			Mitochondrial import receptor subunit TOM70
O94832	MYO1D	1.28644		1.28644	-1.28644	MAIT T-cell		Unconventional myosin-Id
O94855	SEC24D	0.508295		0.508295	-0.508295			Protein transport protein Sec24D
O94856	NFASC	1.23183		1.23183	-1.23183	gdT-cell	brain	Neurofascin
O94874	UFL1		1.39486	1.39486	1.39486			E3 UFM1-protein ligase 1
O94875	SORBS2	0.630156		0.630156	-0.630156	memory B-cell	heart muscle;urinary bladder	Sorbin and SH3 domain-containing protein 2
O94876	TMCC1		1.93864	1.93864	1.93864	neutrophil		Transmembrane and coiled-coil domains protein 1
O94886	TMEM63A		1.79515	1.79515	1.79515		brain	CSC1-like protein 1
O94898	LRIG2	1.49219		1.49219	-1.49219			Leucine-rich repeats and immunoglobulin-like domains protein 2
O94903	PLPBP	0.522722		0.522722	-0.522722			Pyridoxal phosphate homeostasis protein
O94905	ERLIN2		0.901121	0.901121	0.901121			Erlin-2
O94906	PRPF6	0.716148		0.716148	-0.716148			Pre-mRNA-processing factor 6
O94910	ADGRL1	1.23504		1.23504	-1.23504	NK-cell	brain	Adhesion G protein-coupled receptor L1
O94915	FRYL		2.27928	2.27928	2.27928	basophil		Protein furry homolog-like
O94919	ENDOD1	1.34424	2.17117	2.17117	0.826931			Endonuclease domain-containing 1 protein
O94923	GLCE	1.10616		1.10616	-1.10616		brain	D-glucuronyl C5-epimerase
O94925	GLS	1.06862	1.28525	1.28525	0.216626		kidney	Glutaminase kidney isoform, mitochondrial
O94929	ABLIM3	1.93239	1.93586	1.93586	0.00347693	neutrophil	heart muscle	Actin-binding LIM protein 3
O94933	SLITRK3	1.28798		1.28798	-1.28798		brain;liver	SLIT and NTRK-like protein 3
O94973	AP2A2	1.09477	1.43761	1.43761	0.342833			AP-2 complex subunit alpha-2
O94979	SEC31A	0.42795	1.97943	1.97943	1.55148			Protein transport protein Sec31A
O94985	CLSTN1	1.95677		1.95677	-1.95677		brain	Calsyntenin-1
O95025	SEMA3D	0.839412		0.839412	-0.839412	naive B-cell	lymphoid system;thyroid gland	Semaphorin-3D
O95084	PRSS23	0.923179		0.923179	-0.923179	gdT-cell		Serine protease 23
O95147	DUSP14	0.714837		0.714837	-0.714837	neutrophil		Dual specificity protein phosphatase 14
O95154	AKR7A3	1.20049		1.20049	-1.20049	plasmacytoid DC	intestine;liver;pancreas;stomach 1	Aflatoxin B1 aldehyde reductase member 3
O95155	UBE4B		1.74525	1.74525	1.74525			Ubiquitin conjugation factor E4 B
O95168	NDUFB4		1.15519	1.15519	1.15519		skeletal muscle	NADH dehydrogenase [ubiquinone] 1 beta subcomplex subunit 4
O95169	NDUFB8	1.24213	0.420056	1.24213	-0.822075			NADH dehydrogenase [ubiquinone] 1 beta subcomplex subunit 8, mitochondrial
O95183	VAMP5	0.981101	1.45014	1.45014	0.469038			Vesicle-associated membrane protein 5
O95185	UNC5C	1.12501		1.12501	-1.12501		brain	Netrin receptor UNC5C
O95197	RTN3	1.12673	1.45429	1.45429	0.327555	neutrophil	blood;brain	Reticulon-3
O95202	LETM1	0.704735	1.11696	1.11696	0.412222			Mitochondrial proton/calcium exchanger protein
O95218	ZRANB2	0.937996		0.937996	-0.937996			Zinc finger Ran-binding domain-containing protein 2
O95219	SNX4		1.03185	1.03185	1.03185			Sorting nexin-4
O95232	LUC7L3	0.845869		0.845869	-0.845869			Luc7-like protein 3
O95260	ATE1	1.15882	1.25729	1.25729	0.098471			Arginyl-tRNA--protein transferase 1
O95274	LYPD3	1.32847		1.32847	-1.32847	naive CD4 T-cell	esophagus;lymphoid system;skin 1;tongue	Ly6/PLAUR domain-containing protein 3
O95292	VAPB	1.03804	1.62546	1.62546	0.587414			Vesicle-associated membrane protein-associated protein B/C
O95295	SNAPIN	0.532785	1.10667	1.10667	0.573888			SNARE-associated protein Snapin
O95299	NDUFA10		1.36468	1.36468	1.36468			NADH dehydrogenase [ubiquinone] 1 alpha subcomplex subunit 10, mitochondrial
O95302	FKBP9	0.839368		0.839368	-0.839368	neutrophil		Peptidyl-prolyl cis-trans isomerase FKBP9
O95319	CELF2		1.35241	1.35241	1.35241			CUGBP Elav-like family member 2
O95336	PGLS	1.20599	1.74953	1.74953	0.543539			6-phosphogluconolactonase
O95340	PAPSS2	0.988894		0.988894	-0.988894	intermediate monocyte;myeloid DC;non-classical monocyte	adrenal gland;liver	Bifunctional 3'-phosphoadenosine 5'-phosphosulfate synthase 2
O95347	SMC2	0.68307		0.68307	-0.68307		lymphoid system	Structural maintenance of chromosomes protein 2
O95352	ATG7	0.782588		0.782588	-0.782588	basophil;classical monocyte;eosinophil;intermediate monocyte;myeloid DC;neutrophil;non-classical monocyte		Ubiquitin-like modifier-activating enzyme ATG7
O95359	TACC2	0.694886		0.694886	-0.694886		skeletal muscle	Transforming acidic coiled-coil-containing protein 2
O95361	TRIM16	1.08412		1.08412	-1.08412	T-reg	esophagus	Tripartite motif-containing protein 16
O95372	LYPLA2	0.669764	1.0231	1.0231	0.353331			Acyl-protein thioesterase 2
O95373	IPO7	1.02837	1.99152	1.99152	0.963145			Importin-7
O95379	TNFAIP8	1.28129	1.05338	1.28129	-0.227905		blood;lymphoid system	Tumor necrosis factor alpha-induced protein 8
O95390	GDF11	1.00805		1.00805	-1.00805		retina	Growth/differentiation factor 11
O95393	BMP10	1.04471		1.04471	-1.04471	T-reg	heart muscle	Bone morphogenetic protein 10
O95394	PGM3	1.02366		1.02366	-1.02366			Phosphoacetylglucosamine mutase
O95425	SVIL	2.20607	2.25772	2.25772	0.0516445	neutrophil	skeletal muscle;tongue	Supervillin
O95428	PAPLN	1.86874		1.86874	-1.86874	neutrophil;plasmacytoid DC		Papilin
O95433	AHSA1	0.584172	0.3345	0.584172	-0.249672		vagina	Activator of 90 kDa heat shock protein ATPase homolog 1
O95445	APOM	2.60022	2.06831	2.60022	-0.531912		liver	Apolipoprotein M
O95450	ADAMTS2	1.69706		1.69706	-1.69706			A disintegrin and metalloproteinase with thrombospondin motifs 2
O95460	MATN4	0.645528		0.645528	-0.645528		ductus deferens;pancreas;seminal vesicle	Matrilin-4
O95479	H6PD	1.97677		1.97677	-1.97677		liver	GDH/6PGL endoplasmic bifunctional protein
O95487	SEC24B	0.992679		0.992679	-0.992679			Protein transport protein Sec24B
O95490	ADGRL2	1.21985		1.21985	-1.21985			Adhesion G protein-coupled receptor L2
O95497	VNN1	2.24475	0.784235	2.24475	-1.46052	classical monocyte	intestine;liver	Pantetheinase
O95498	VNN2	0.953522		0.953522	-0.953522	neutrophil	blood;lung;lymphoid system	Vascular non-inflammatory molecule 2
O95502	NPTXR	1.06193		1.06193	-1.06193		brain	Neuronal pentraxin receptor
O95563	MPC2		0.780709	0.780709	0.780709		testis	Mitochondrial pyruvate carrier 2
O95571	ETHE1		1.54094	1.54094	1.54094		intestine	Persulfide dioxygenase ETHE1, mitochondrial
O95573	ACSL3	0.920945	1.0957	1.0957	0.174757		parathyroid gland	Long-chain-fatty-acid--CoA ligase 3
O95630	STAMBP	0.653066		0.653066	-0.653066			STAM-binding protein
O95631	NTN1	1.32136		1.32136	-1.32136			Netrin-1
O95633	FSTL3	1.33733		1.33733	-1.33733		placenta	Follistatin-related protein 3
O95644	NFATC1		1.09652	1.09652	1.09652			Nuclear factor of activated T-cells, cytoplasmic 1
O95671	ASMTL	0.610867	1.54675	1.54675	0.935879			Probable bifunctional dTTP/UTP pyrophosphatase/methyltransferase protein
O95674	CDS2		1.97633	1.97633	1.97633			Phosphatidate cytidylyltransferase 2
O95678	KRT75	2.52942	2.19746	2.52942	-0.331963		skin 1;tongue	Keratin, type II cytoskeletal 75
O95711	LY86	0.806658		0.806658	-0.806658	classical monocyte;myeloid DC	blood;lymphoid system	Lymphocyte antigen 86
O95714	HERC2		1.94162	1.94162	1.94162			E3 ubiquitin-protein ligase HERC2
O95721	SNAP29	1.62788	1.30967	1.62788	-0.318209			Synaptosomal-associated protein 29
O95727	CRTAM	1.26526		1.26526	-1.26526	NK-cell	brain	Cytotoxic and regulatory T-cell molecule
O95747	OXSR1	1.02196	1.64486	1.64486	0.622892			Serine/threonine-protein kinase OSR1
O95757	HSPA4L	1.10993		1.10993	-1.10993	eosinophil	testis;vagina	Heat shock 70 kDa protein 4L
O95772	STARD3NL		1.90858	1.90858	1.90858			STARD3 N-terminal-like protein
O95782	AP2A1	0.964323	2.13695	2.13695	1.17263	non-classical monocyte		AP-2 complex subunit alpha-1
O95810	CAVIN2	1.72454	2.76575	2.76575	1.04122	basophil;neutrophil		Caveolae-associated protein 2
O95816	BAG2	0.716148		0.716148	-0.716148		smooth muscle;urinary bladder	BAG family molecular chaperone regulator 2
O95817	BAG3	0.994697		0.994697	-0.994697	naive CD4 T-cell	skeletal muscle;vagina	BAG family molecular chaperone regulator 3
O95819	MAP4K4		1.26883	1.26883	1.26883		brain	Mitogen-activated protein kinase kinase kinase kinase 4
O95831	AIFM1	1.14582	1.27641	1.27641	0.130588		kidney	Apoptosis-inducing factor 1, mitochondrial
O95834	EML2	1.08751	0.99406	1.08751	-0.0934507			Echinoderm microtubule-associated protein-like 2
O95835	LATS1		1.42986	1.42986	1.42986			Serine/threonine-protein kinase LATS1
O95841	ANGPTL1	1.0975		1.0975	-1.0975	memory B-cell;naive B-cell		Angiopoietin-related protein 1
O95858	TSPAN15		1.27271	1.27271	1.27271	MAIT T-cell		Tetraspanin-15
O95861	BPNT1	1.06292		1.06292	-1.06292			3'(2'),5'-bisphosphate nucleotidase 1
O95865	DDAH2	1.06825	1.45686	1.45686	0.388609			N(G),N(G)-dimethylarginine dimethylaminohydrolase 2
O95866	MPIG6B	1.40625	2.11293	2.11293	0.706679	NK-cell;plasmacytoid DC	lymphoid system	Megakaryocyte and platelet inhibitory receptor G6b
O95870	ABHD16A	0.961334	1.5118	1.5118	0.550466	eosinophil;neutrophil		Phosphatidylserine lipase ABHD16A
O95881	TXNDC12	0.867261	0.878606	0.878606	0.0113446			Thioredoxin domain-containing protein 12
O95897	OLFM2	1.29359		1.29359	-1.29359	eosinophil	brain;skin 1	Noelin-2
O95954	FTCD	1.48629		1.48629	-1.48629	T-reg	liver	Formimidoyltransferase-cyclodeaminase
O95965	ITGBL1	1.01153		1.01153	-1.01153			Integrin beta-like protein 1
O95967	EFEMP2	1.28498		1.28498	-1.28498	eosinophil;gdT-cell;NK-cell		EGF-containing fibulin-like extracellular matrix protein 2
O95971	CD160	0.614434		0.614434	-0.614434	gdT-cell;MAIT T-cell;memory CD8 T-cell;naive CD8 T-cell;NK-cell	blood;brain;intestine;lymphoid system	CD160 antigen
O95980	RECK	1.95829	0.115229	1.95829	-1.84306			Reversion-inducing cysteine-rich protein with Kazal motifs
O95989	NUDT3	0.586296	0.77339	0.77339	0.187093			Diphosphoinositol polyphosphate phosphohydrolase 1
O95994	AGR2	0.755408		0.755408	-0.755408		ductus deferens;gallbladder;seminal vesicle	Anterior gradient protein 2 homolog
O95998	IL18BP	1.39455		1.39455	-1.39455		liver;lymphoid system	Interleukin-18-binding protein
O96000	NDUFB10		1.10112	1.10112	1.10112		skeletal muscle	NADH dehydrogenase [ubiquinone] 1 beta subcomplex subunit 10
O96008	TOMM40	0.5265	0.776668	0.776668	0.250168			Mitochondrial import receptor subunit TOM40 homolog
O96009	NAPSA	1.35956		1.35956	-1.35956	plasmacytoid DC	kidney;lung	Napsin-A
O96011	PEX11B		0.830684	0.830684	0.830684			Peroxisomal membrane protein 11B
O96013	PAK4		2.25352	2.25352	2.25352			Serine/threonine-protein kinase PAK 4
O96019	ACTL6A	0.613481		0.613481	-0.613481			Actin-like protein 6A
P00167	CYB5A	0.982861		0.982861	-0.982861		liver	Cytochrome b5
P00325	ADH1B	1.46821		1.46821	-1.46821		adipose tissue;liver	All-trans-retinol dehydrogenase [NAD(+)] ADH1B
P00326	ADH1C	1.38532		1.38532	-1.38532		intestine;liver;stomach 1	Alcohol dehydrogenase 1C
P00338	LDHA	1.89139	2.04953	2.04953	0.158137		liver	L-lactate dehydrogenase A chain
P00352	ALDH1A1	1.69128	1.09269	1.69128	-0.598594	classical monocyte	liver	Retinal dehydrogenase 1
P00367	GLUD1	1.50782	1.34694	1.50782	-0.160882		liver	Glutamate dehydrogenase 1, mitochondrial
P00387	CYB5R3	0.917935	2.45652	2.45652	1.53859			NADH-cytochrome b5 reductase 3
P00390	GSR	1.78157	1.69334	1.78157	-0.0882334			Glutathione reductase, mitochondrial
P00395	MT-CO1		0.614593	0.614593	0.614593		blood;heart muscle;skeletal muscle	Cytochrome c oxidase subunit 1
P00403	MT-CO2	0.531032	1.41863	1.41863	0.887601		blood;skeletal muscle	Cytochrome c oxidase subunit 2
P00439	PAH	0.934888		0.934888	-0.934888		kidney;liver	Phenylalanine-4-hydroxylase
P00441	SOD1	1.64372	1.81796	1.81796	0.174239		liver	Superoxide dismutase [Cu-Zn]
P00450	CP	4.10034	3.0748	4.10034	-1.02553		liver	Ceruloplasmin
P00451	F8	1.67068	1.45719	1.67068	-0.213485			Coagulation factor VIII
P00480	OTC	1.37081		1.37081	-1.37081		intestine;liver	Ornithine carbamoyltransferase, mitochondrial
P00488	F13A1	2.493	2.58644	2.58644	0.0934447	classical monocyte;myeloid DC	placenta	Coagulation factor XIII A chain
P00491	PNP	1.62547	2.11045	2.11045	0.484981		epididymis	Purine nucleoside phosphorylase
P00492	HPRT1	1.44711	1.59168	1.59168	0.144574			Hypoxanthine-guanine phosphoribosyltransferase
P00505	GOT2	1.22724	1.41074	1.41074	0.183503		skeletal muscle	Aspartate aminotransferase, mitochondrial
P00533	EGFR	1.922		1.922	-1.922		placenta	Epidermal growth factor receptor
P00558	PGK1	1.92459	2.37872	2.37872	0.454129			Phosphoglycerate kinase 1
P00568	AK1	1.37188	1.61484	1.61484	0.242964		fallopian tube;skeletal muscle	Adenylate kinase isoenzyme 1
P00709	LALBA	1.08774		1.08774	-1.08774		breast	Alpha-lactalbumin
P00734	F2	3.44811	2.82096	3.44811	-0.62715		liver	Prothrombin
P00736	C1R	3.16061	2.9036	3.16061	-0.257007	eosinophil;gdT-cell;MAIT T-cell;memory CD4 T-cell;memory CD8 T-cell;naive CD4 T-cell;naive CD8 T-cell;neutrophil;NK-cell;T-reg	liver	Complement C1r subcomponent
P00738	HP	3.6833	3.10467	3.6833	-0.578621	classical monocyte;eosinophil	liver	Haptoglobin
P00739	HPR	3.52538	3.14	3.52538	-0.385379		liver	Haptoglobin-related protein
P00740	F9	2.76929	1.57507	2.76929	-1.19422		liver	Coagulation factor IX
P00742	F10	2.89508	1.40463	2.89508	-1.49045	MAIT T-cell	liver	Coagulation factor X
P00746	CFD	2.52857	1.01018	2.52857	-1.51839	basophil		Complement factor D
P00747	PLG	3.55001	3.13783	3.55001	-0.412181		liver	Plasminogen
P00748	F12	2.94833	2.25898	2.94833	-0.689348	classical monocyte;eosinophil	liver	Coagulation factor XII
P00749	PLAU	0.765761		0.765761	-0.765761	myeloid DC;neutrophil;plasmacytoid DC	placenta	Urokinase-type plasminogen activator
P00750	PLAT	0.902359		0.902359	-0.902359	memory CD4 T-cell;T-reg	parathyroid gland	Tissue-type plasminogen activator
P00751	CFB	3.75547	2.80885	3.75547	-0.946621	plasmacytoid DC	liver	Complement factor B
P00797	REN	0.531358		0.531358	-0.531358		kidney	Renin
P00813	ADA	1.01615		1.01615	-1.01615	non-classical monocyte	blood;intestine;lymphoid system	Adenosine deaminase
P00915	CA1	2.62083	1.88351	2.62083	-0.737317		bone marrow;intestine	Carbonic anhydrase 1
P00918	CA2	2.05742	1.991	2.05742	-0.0664166	basophil	intestine;stomach 1	Carbonic anhydrase 2
P00966	ASS1	1.22673		1.22673	-1.22673	plasmacytoid DC	kidney;liver	Argininosuccinate synthase
P00995	SPINK1	1.40559		1.40559	-1.40559		pancreas	Serine protease inhibitor Kazal-type 1
P01008	SERPINC1	3.73562	2.66523	3.73562	-1.0704	eosinophil	liver	Antithrombin-III
P01009	SERPINA1	3.52919	3.02207	3.52919	-0.507121	classical monocyte;intermediate monocyte;neutrophil;non-classical monocyte	liver	Alpha-1-antitrypsin
P01011	SERPINA3	3.66256	2.72858	3.66256	-0.933985		liver	Alpha-1-antichymotrypsin
P01019	AGT	3.24019	2.45832	3.24019	-0.781875		liver	Angiotensinogen
P01023	A2M	3.82395	3.66545	3.82395	-0.158497	gdT-cell	liver;lung	Alpha-2-macroglobulin
P01024	C3	3.90147	3.87917	3.90147	-0.0223073	non-classical monocyte	liver	Complement C3
P01031	C5	3.40189	2.94444	3.40189	-0.457453		liver	Complement C5
P01033	TIMP1	1.90718	1.42165	1.90718	-0.485529		lymphoid system	Metalloproteinase inhibitor 1
P01034	CST3	2.26406	0.584414	2.26406	-1.67965	classical monocyte;intermediate monocyte;myeloid DC;non-classical monocyte;plasmacytoid DC		Cystatin-C
P01036	CST4	1.15746		1.15746	-1.15746		salivary gland	Cystatin-S
P01037	CST1	1.14794		1.14794	-1.14794		salivary gland	Cystatin-SN
P01040	CSTA	1.51664	1.15236	1.51664	-0.364273	classical monocyte;intermediate monocyte;myeloid DC;neutrophil;non-classical monocyte	esophagus;tongue	Cystatin-A
P01042	KNG1	3.65785	2.87409	3.65785	-0.783766	basophil	liver	Kininogen-1
P01111	NRAS		1.33815	1.33815	1.33815			GTPase NRas
P01116	KRAS	1.24952	1.3582	1.3582	0.108681			GTPase KRas
P01127	PDGFB	1.2359	0.0170723	1.2359	-1.21883	MAIT T-cell		Platelet-derived growth factor subunit B
P01130	LDLR	1.57092	0.901447	1.57092	-0.669472	basophil		Low-density lipoprotein receptor
P01133	EGF	1.24468	1.06768	1.24468	-0.176997	neutrophil	kidney;pancreas;skeletal muscle	Pro-epidermal growth factor
P01137	TGFB1	1.47981	2.04287	2.04287	0.56306	eosinophil		Transforming growth factor beta-1 proprotein
P01160	NPPA	1.37641		1.37641	-1.37641	memory B-cell	heart muscle	Natriuretic peptides A
P01210	PENK	1.1322		1.1322	-1.1322	naive B-cell	adrenal gland;brain	Proenkephalin-A
P01225	FSHB	0.826694		0.826694	-0.826694		pituitary gland	Follitropin subunit beta
P01236	PRL	1.40666		1.40666	-1.40666	naive CD8 T-cell;non-classical monocyte	pituitary gland	Prolactin
P01241	GH1	1.62551		1.62551	-1.62551	naive B-cell;T-reg	pituitary gland	Somatotropin
P01242	GH2	1.47597		1.47597	-1.47597		pituitary gland;placenta	Growth hormone variant
P01266	TG	1.12873		1.12873	-1.12873	neutrophil	thyroid gland	Thyroglobulin
P01275	GCG	1.78996		1.78996	-1.78996		pancreas	Pro-glucagon
P01298	PPY	1.20989		1.20989	-1.20989	myeloid DC	pancreas	Pancreatic prohormone
P01303	NPY	0.650714		0.650714	-0.650714		adrenal gland;brain;prostate	Pro-neuropeptide Y
P01344	IGF2	2.22695	0.900577	2.22695	-1.32638		placenta	Insulin-like growth factor II
P01350	GAST	1.03544		1.03544	-1.03544		stomach 1	Gastrin
P01589	IL2RA	0.893371		0.893371	-0.893371	basophil;T-reg	adipose tissue;blood;lymphoid system	Interleukin-2 receptor subunit alpha
P01591	JCHAIN	2.36742	2.69607	2.69607	0.328646	memory B-cell;naive B-cell;plasmacytoid DC	blood;intestine;lymphoid system;salivary gland	Immunoglobulin J chain
P01593	IGKV1D-33	2.23634	2.52449	2.52449	0.288145			Immunoglobulin kappa variable 1D-33
P01597	IGKV1-39	2.38946	2.6822	2.6822	0.292735			Immunoglobulin kappa variable 1-39
P01599	IGKV1-17	2.41833	2.76976	2.76976	0.351439			Immunoglobulin kappa variable 1-17
P01601	IGKV1D-16	2.44492	2.74174	2.74174	0.296826			Immunoglobulin kappa variable 1D-16
P01602	IGKV1-5	2.40888	2.74348	2.74348	0.334594			Immunoglobulin kappa variable 1-5
P01611	IGKV1D-12	2.52625	2.80874	2.80874	0.28249			Immunoglobulin kappa variable 1D-12
P01614	IGKV2D-40	2.14042	2.16932	2.16932	0.0288952			Immunoglobulin kappa variable 2D-40
P01615	IGKV2D-28	2.299	2.44565	2.44565	0.146656			Immunoglobulin kappa variable 2D-28
P01619	IGKV3-20	2.82016	2.99374	2.99374	0.17358			Immunoglobulin kappa variable 3-20
P01624	IGKV3-15	2.42341	2.6776	2.6776	0.254193			Immunoglobulin kappa variable 3-15
P01699	IGLV1-44	2.27009	2.43003	2.43003	0.15994			Immunoglobulin lambda variable 1-44
P01700	IGLV1-47	2.25649	2.406	2.406	0.149512			Immunoglobulin lambda variable 1-47
P01701	IGLV1-51	2.13439	2.24113	2.24113	0.106741			Immunoglobulin lambda variable 1-51
P01703	IGLV1-40	2.01164	2.36318	2.36318	0.351541			Immunoglobulin lambda variable 1-40
P01704	IGLV2-14	1.92768	2.21683	2.21683	0.289151			Immunoglobulin lambda variable 2-14
P01705	IGLV2-23	1.72843	2.08534	2.08534	0.356911			Immunoglobulin lambda variable 2-23
P01706	IGLV2-11	1.93684	1.98365	1.98365	0.0468012			Immunoglobulin lambda variable 2-11
P01709	IGLV2-8	1.94419	1.98656	1.98656	0.0423724			Immunoglobulin lambda variable 2-8
P01714	IGLV3-19	2.0288	2.12941	2.12941	0.100616			Immunoglobulin lambda variable 3-19
P01715	IGLV3-1	2.2466	2.37654	2.37654	0.129938			Immunoglobulin lambda variable 3-1
P01717	IGLV3-25	2.25152	2.34962	2.34962	0.0980957			Immunoglobulin lambda variable 3-25
P01718	IGLV3-27	1.80555	1.9207	1.9207	0.115153			Immunoglobulin lambda variable 3-27
P01721	IGLV6-57	1.94573	1.81204	1.94573	-0.133694			Immunoglobulin lambda variable 6-57
P01732	CD8A	0.918622		0.918622	-0.918622	MAIT T-cell;memory CD8 T-cell;naive CD8 T-cell	blood;lymphoid system	T-cell surface glycoprotein CD8 alpha chain
P01742	IGHV1-69	2.47877	2.48902	2.48902	0.0102555			Immunoglobulin heavy variable 1-69
P01743	IGHV1-46	2.31785	2.45869	2.45869	0.140836			Immunoglobulin heavy variable 1-46
P01762	IGHV3-11	2.79086	2.8641	2.8641	0.0732475			Immunoglobulin heavy variable 3-11
P01763	IGHV3-48	3.04719	3.20202	3.20202	0.154832			Immunoglobulin heavy variable 3-48
P01764	IGHV3-23	3.0666	3.26971	3.26971	0.203115			Immunoglobulin heavy variable 3-23
P01766	IGHV3-13	2.93909	3.00823	3.00823	0.0691385			Immunoglobulin heavy variable 3-13
P01767	IGHV3-53	2.42399	2.66574	2.66574	0.241747			Immunoglobulin heavy variable 3-53
P01768	IGHV3-30	2.67571	2.9815	2.9815	0.305791			Immunoglobulin heavy variable 3-30
P01772	IGHV3-33	2.65946	2.93916	2.93916	0.279699			Immunoglobulin heavy variable 3-33
P01780	IGHV3-7	3.07259	3.23593	3.23593	0.163337			Immunoglobulin heavy variable 3-7
P01782	IGHV3-9	2.23735		2.23735	-2.23735			Immunoglobulin heavy variable 3-9
P01814	IGHV2-70	1.58886	2.00916	2.00916	0.420295			Immunoglobulin heavy variable 2-70
P01817	IGHV2-5	1.69736	2.10402	2.10402	0.406663			Immunoglobulin heavy variable 2-5
P01824	IGHV4-39	2.28181	2.64686	2.64686	0.365051			Immunoglobulin heavy variable 4-39
P01825	IGHV4-59	2.37292	2.71186	2.71186	0.33895			Immunoglobulin heavy variable 4-59
P01833	PIGR	2.233	2.11876	2.233	-0.114234		gallbladder;intestine;salivary gland	Polymeric immunoglobulin receptor
P01834	IGKC	3.60615	3.42807	3.60615	-0.17808			Immunoglobulin kappa constant
P01854	IGHE	1.64276	0.720769	1.64276	-0.921993			Immunoglobulin heavy constant epsilon
P01857	IGHG1	3.64268	3.68163	3.68163	0.0389491			Immunoglobulin heavy constant gamma 1
P01859	IGHG2	3.63264	3.70506	3.70506	0.0724164			Immunoglobulin heavy constant gamma 2
P01860	IGHG3	3.37433	3.37317	3.37433	-0.00116028			Immunoglobulin heavy constant gamma 3
P01861	IGHG4	3.54277	3.61704	3.61704	0.074275			Immunoglobulin heavy constant gamma 4
P01871	IGHM	3.53608	3.74291	3.74291	0.206826			Immunoglobulin heavy constant mu
P01876	IGHA1	3.63378	3.31204	3.63378	-0.321743			Immunoglobulin heavy constant alpha 1
P01877	IGHA2	3.492	3.16605	3.492	-0.325948			Immunoglobulin heavy constant alpha 2
P01880	IGHD	2.50556	1.82138	2.50556	-0.684177			Immunoglobulin heavy constant delta
P01889	HLA-B	1.90114	2.34501	2.34501	0.443866			HLA class I histocompatibility antigen, B alpha chain
P01903	HLA-DRA	0.958495	0.664518	0.958495	-0.293977	classical monocyte;intermediate monocyte;memory B-cell;naive B-cell;non-classical monocyte;plasmacytoid DC	lymphoid system	HLA class II histocompatibility antigen, DR alpha chain
P01909	HLA-DQA1	0.75915		0.75915	-0.75915	myeloid DC	blood;lymphoid system	HLA class II histocompatibility antigen, DQ alpha 1 chain
P01911	HLA-DRB1		0.995591	0.995591	0.995591	myeloid DC	blood;lung	HLA class II histocompatibility antigen, DRB1 beta chain
P01920	HLA-DQB1	0.837654		0.837654	-0.837654			HLA class II histocompatibility antigen, DQ beta 1 chain
P02008	HBZ	1.53498		1.53498	-1.53498		bone marrow;placenta;testis	Hemoglobin subunit zeta
P02042	HBD	2.70038	2.76125	2.76125	0.0608713		bone marrow	Hemoglobin subunit delta
P02100	HBE1	2.16075		2.16075	-2.16075	neutrophil	brain;liver	Hemoglobin subunit epsilon
P02144	MB	1.68948		1.68948	-1.68948	NK-cell	heart muscle;skeletal muscle;tongue	Myoglobin
P02452	COL1A1	1.91281		1.91281	-1.91281	naive CD8 T-cell	cervix, uterine	Collagen alpha-1(I) chain
P02458	COL2A1	1.0514		1.0514	-1.0514		epididymis;pituitary gland;retina;stomach 1	Collagen alpha-1(II) chain
P02461	COL3A1	1.68549		1.68549	-1.68549		cervix, uterine;endometrium 1	Collagen alpha-1(III) chain
P02462	COL4A1	0.778135		0.778135	-0.778135	eosinophil	placenta	Collagen alpha-1(IV) chain
P02511	CRYAB	1.28708		1.28708	-1.28708		heart muscle;skeletal muscle	Alpha-crystallin B chain
P02533	KRT14	2.58956	2.34138	2.58956	-0.248182		skin 1;tongue	Keratin, type I cytoskeletal 14
P02538	KRT6A	2.77651		2.77651	-2.77651		cervix, uterine;esophagus;tongue;vagina	Keratin, type II cytoskeletal 6A
P02545	LMNA	1.50872	1.20122	1.50872	-0.307495	basophil;memory CD4 T-cell;myeloid DC;T-reg		Prelamin-A/C
P02549	SPTA1	1.56487	2.48585	2.48585	0.920987		bone marrow	Spectrin alpha chain, erythrocytic 1
P02585	TNNC2	1.91691		1.91691	-1.91691	memory B-cell	skeletal muscle	Troponin C, skeletal muscle
P02647	APOA1	3.7225	3.2181	3.7225	-0.504396	plasmacytoid DC	liver	Apolipoprotein A-I
P02649	APOE	3.15277	2.87555	3.15277	-0.27722		adrenal gland;liver	Apolipoprotein E
P02652	APOA2	3.37031	2.70879	3.37031	-0.661523	intermediate monocyte;neutrophil	liver	Apolipoprotein A-II
P02654	APOC1	2.77329	2.22629	2.77329	-0.547002	myeloid DC	liver	Apolipoprotein C-I
P02655	APOC2	2.97282	2.47441	2.97282	-0.498415	NK-cell	liver	Apolipoprotein C-II
P02656	APOC3	3.10701	2.72605	3.10701	-0.380958		liver	Apolipoprotein C-III
P02671	FGA	3.63194	3.4713	3.63194	-0.160633		liver	Fibrinogen alpha chain
P02675	FGB	3.65116	3.36093	3.65116	-0.290225		liver	Fibrinogen beta chain
P02679	FGG	3.44895	3.42954	3.44895	-0.0194153		liver	Fibrinogen gamma chain
P02686	MBP	1.03223	2.21563	2.21563	1.1834		brain	Myelin basic protein
P02724	GYPA	1.30606	1.77652	1.77652	0.47046	naive B-cell	bone marrow	Glycophorin-A
P02730	SLC4A1	1.46975	2.35064	2.35064	0.880891		bone marrow;placenta	Band 3 anion transport protein
P02741	CRP	2.26413	1.43737	2.26413	-0.826757		liver	C-reactive protein
P02743	APCS	3.08045	2.11692	3.08045	-0.963529		liver	Serum amyloid P-component
P02745	C1QA	2.37298	2.40759	2.40759	0.0346163	intermediate monocyte;non-classical monocyte	lymphoid system	Complement C1q subcomponent subunit A
P02746	C1QB	2.68276	2.68849	2.68849	0.00573308	intermediate monocyte;non-classical monocyte	lymphoid system	Complement C1q subcomponent subunit B
P02747	C1QC	2.56553	2.60914	2.60914	0.0436108	intermediate monocyte	lymphoid system	Complement C1q subcomponent subunit C
P02748	C9	3.35473	2.75567	3.35473	-0.599059		liver	Complement component C9
P02749	APOH	3.39543	2.833	3.39543	-0.562435		liver	Beta-2-glycoprotein 1
P02750	LRG1	3.0754	1.70619	3.0754	-1.36921	neutrophil	liver	Leucine-rich alpha-2-glycoprotein
P02751	FN1	3.27278	3.71438	3.71438	0.441603		ductus deferens;placenta	Fibronectin
P02753	RBP4	3.43964	2.1302	3.43964	-1.30943	classical monocyte;myeloid DC	liver	Retinol-binding protein 4
P02760	AMBP	3.36154	2.59214	3.36154	-0.769398		liver	Protein AMBP
P02763	ORM1	3.28699	2.28945	3.28699	-0.997543	neutrophil	liver	Alpha-1-acid glycoprotein 1
P02765	AHSG	3.75946	2.88987	3.75946	-0.869584	NK-cell	liver	Alpha-2-HS-glycoprotein
P02766	TTR	3.33121	2.59283	3.33121	-0.738384		brain;liver;retina	Transthyretin
P02768	ALB	4.29951	4.1086	4.29951	-0.190906	naive CD4 T-cell	liver	Albumin
P02771	AFP	1.69272		1.69272	-1.69272		heart muscle;liver;lung	Alpha-fetoprotein
P02774	GC	3.66494	2.83233	3.66494	-0.832609		liver	Vitamin D-binding protein
P02775	PPBP	2.52247	2.35598	2.52247	-0.166485	basophil;neutrophil	blood;bone marrow;lymphoid system	Platelet basic protein
P02786	TFRC	1.58635	1.69426	1.69426	0.107911		placenta	Transferrin receptor protein 1
P02787	TF	3.692	3.39303	3.692	-0.298964		liver	Serotransferrin
P02788	LTF	2.19624	1.76367	2.19624	-0.432563	neutrophil;non-classical monocyte	bone marrow;salivary gland;seminal vesicle	Lactotransferrin
P02790	HPX	3.85263	2.93272	3.85263	-0.919913		liver	Hemopexin
P02792	FTL	1.58403	1.13368	1.58403	-0.450346		blood	Ferritin light chain
P02794	FTH1	1.18062	1.10844	1.18062	-0.0721783	neutrophil	blood	Ferritin heavy chain
P02810	PRH1	1.21541		1.21541	-1.21541		salivary gland	Salivary acidic proline-rich phosphoprotein 1/2
P02812	PRB2	1.30388		1.30388	-1.30388	myeloid DC	salivary gland	Basic salivary proline-rich protein 2
P02814	SMR3B	1.09286		1.09286	-1.09286		salivary gland	Submaxillary gland androgen-regulated protein 3B
P02818	BGLAP	1.4978		1.4978	-1.4978	NK-cell;plasmacytoid DC	brain	Osteocalcin
P03950	ANG	1.8937	1.13248	1.8937	-0.76122	classical monocyte;myeloid DC	liver	Angiogenin
P03951	F11	2.72982	1.31776	2.72982	-1.41207		liver	Coagulation factor XI
P03952	KLKB1	2.86534	2.35461	2.86534	-0.510733	gdT-cell	liver	Plasma kallikrein
P03956	MMP1	0.54507		0.54507	-0.54507		gallbladder;stomach 1	Interstitial collagenase
P03971	AMH	1.08483		1.08483	-1.08483		testis	Muellerian-inhibiting factor
P03973	SLPI	1.4185		1.4185	-1.4185	neutrophil	cervix, uterine;ductus deferens;salivary gland;seminal vesicle	Antileukoproteinase
P04003	C4BPA	3.23345	3.39178	3.39178	0.158336	neutrophil	liver	C4b-binding protein alpha chain
P04004	VTN	3.30949	2.73811	3.30949	-0.571383	naive CD8 T-cell	liver	Vitronectin
P04040	CAT	2.24194	2.2532	2.2532	0.0112646	eosinophil	blood;liver	Catalase
P04054	PLA2G1B	1.2304		1.2304	-1.2304	naive CD4 T-cell	pancreas	Phospholipase A2
P04062	GBA	1.01171		1.01171	-1.01171		parathyroid gland	Lysosomal acid glucosylceramidase
P04066	FUCA1	1.73228		1.73228	-1.73228			Tissue alpha-L-fucosidase
P04070	PROC	2.60388	1.16217	2.60388	-1.44171	plasmacytoid DC	liver	Vitamin K-dependent protein C
P04075	ALDOA	2.26292	2.52301	2.52301	0.260094			Fructose-bisphosphate aldolase A
P04080	CSTB	1.23063	1.04402	1.23063	-0.186612		esophagus;lymphoid system;tongue	Cystatin-B
P04083	ANXA1	2.23435	1.04732	2.23435	-1.18704		esophagus;tongue	Annexin A1
P04085	PDGFA	1.0521		1.0521	-1.0521		skeletal muscle	Platelet-derived growth factor subunit A
P04090	RLN2	1.108		1.108	-1.108	gdT-cell;MAIT T-cell;memory B-cell;memory CD4 T-cell;memory CD8 T-cell;naive B-cell;naive CD4 T-cell;naive CD8 T-cell;NK-cell;T-reg	brain	Prorelaxin H2
P04114	APOB	3.77316	3.74864	3.77316	-0.0245215		intestine;liver	Apolipoprotein B-100
P04118	CLPS	1.24559		1.24559	-1.24559	neutrophil	pancreas	Colipase
P04155	TFF1	1.0357		1.0357	-1.0357		gallbladder;stomach 1	Trefoil factor 1
P04156	PRNP	1.14189	1.06038	1.14189	-0.0815045	basophil		Major prion protein
P04179	SOD2	1.47262	2.26455	2.26455	0.791931	memory B-cell	blood;bone marrow;seminal vesicle	Superoxide dismutase [Mn], mitochondrial
P04180	LCAT	2.51231	1.3962	2.51231	-1.11611		brain;liver	Phosphatidylcholine-sterol acyltransferase
P04181	OAT	0.426633		0.426633	-0.426633		intestine	Ornithine aminotransferase, mitochondrial
P04196	HRG	3.28339	2.68449	3.28339	-0.598898		liver	Histidine-rich glycoprotein
P04211	IGLV7-43	1.69016	1.7193	1.7193	0.0291426			Immunoglobulin lambda variable 7-43
P04216	THY1	1.2248		1.2248	-1.2248	MAIT T-cell	brain;smooth muscle	Thy-1 membrane glycoprotein
P04217	A1BG	3.34361	2.62966	3.34361	-0.713951	plasmacytoid DC	liver	Alpha-1B-glycoprotein
P04233	CD74	1.13771		1.13771	-1.13771	classical monocyte;intermediate monocyte;memory B-cell;myeloid DC;naive B-cell;non-classical monocyte;plasmacytoid DC	blood	HLA class II histocompatibility antigen gamma chain
P04264	KRT1	3.38893	3.11216	3.38893	-0.276763	memory CD4 T-cell;memory CD8 T-cell;naive CD4 T-cell	skin 1	Keratin, type II cytoskeletal 1
P04271	S100B	0.800109		0.800109	-0.800109	gdT-cell	brain	Protein S100-B
P04275	VWF	2.95748	3.17469	3.17469	0.217216	neutrophil	adipose tissue	von Willebrand factor
P04278	SHBG	2.71079	1.75127	2.71079	-0.959516	myeloid DC	intestine;liver	Sex hormone-binding globulin
P04279	SEMG1	1.51018	1.58226	1.58226	0.0720799	eosinophil	ductus deferens;seminal vesicle	Semenogelin-1
P04280	PRB1	1.28008		1.28008	-1.28008			Basic salivary proline-rich protein 1
P04350	TUBB4A	1.8351	2.71499	2.71499	0.879894		adrenal gland;brain	Tubulin beta-4A chain
P04406	GAPDH	2.24154	2.50105	2.50105	0.259501		skeletal muscle	Glyceraldehyde-3-phosphate dehydrogenase
P04424	ASL	1.41018	0.539336	1.41018	-0.870848		liver	Argininosuccinate lyase
P04430	IGKV1-16	2.45804	2.72183	2.72183	0.263783			Immunoglobulin kappa variable 1-16
P04433	IGKV3-11	2.79358	2.97573	2.97573	0.182141			Immunoglobulin kappa variable 3-11
P04439	HLA-A	1.8518	2.41535	2.41535	0.563559			HLA class I histocompatibility antigen, A alpha chain
P04440	HLA-DPB1	0.923136		0.923136	-0.923136	myeloid DC	lymphoid system	HLA class II histocompatibility antigen, DP beta 1 chain
P04626	ERBB2	1.06619		1.06619	-1.06619	gdT-cell		Receptor tyrosine-protein kinase erbB-2
P04629	NTRK1	0.882302		0.882302	-0.882302	basophil	adrenal gland;blood;brain	High affinity nerve growth factor receptor
P04632	CAPNS1	1.30956	1.98626	1.98626	0.676695			Calpain small subunit 1
P04733	MT1F	0.941004		0.941004	-0.941004	basophil;classical monocyte;gdT-cell;MAIT T-cell;memory B-cell;memory CD4 T-cell;memory CD8 T-cell;naive CD4 T-cell;naive CD8 T-cell;T-reg	kidney;liver;thyroid gland	Metallothionein-1F
P04745	AMY1A	1.68837		1.68837	-1.68837		salivary gland	amylase, alpha 1A (salivary)
P04792	HSPB1	1.27733	2.18347	2.18347	0.906142		vagina	Heat shock protein beta-1
P04818	TYMS	0.716148		0.716148	-0.716148	T-reg	bone marrow;lymphoid system	Thymidylate synthase
P04843	RPN1	1.16209	1.98632	1.98632	0.824235			Dolichyl-diphosphooligosaccharide--protein glycosyltransferase subunit 1
P04844	RPN2	0.959473	1.68718	1.68718	0.727703			Dolichyl-diphosphooligosaccharide--protein glycosyltransferase subunit 2
P04899	GNAI2	1.14057	2.31592	2.31592	1.17536			Guanine nucleotide-binding protein G(i) subunit alpha-2
P04920	SLC4A2		1.40915	1.40915	1.40915		liver;retina	Anion exchange protein 2
P04921	GYPC	1.0145		1.0145	-1.0145			Glycophorin-C
P05019	IGF1	1.96085		1.96085	-1.96085	memory B-cell;naive B-cell		Insulin-like growth factor I
P05023	ATP1A1	0.965586	1.60584	1.60584	0.640249		intestine;parathyroid gland	Sodium/potassium-transporting ATPase subunit alpha-1
P05026	ATP1B1	1.21281		1.21281	-1.21281	basophil;gdT-cell;intermediate monocyte;memory CD4 T-cell;myeloid DC;NK-cell;T-reg	kidney	Sodium/potassium-transporting ATPase subunit beta-1
P05060	CHGB	1.47774		1.47774	-1.47774	memory CD4 T-cell;T-reg	adrenal gland;pituitary gland	Secretogranin-1
P05062	ALDOB	2.09411		2.09411	-2.09411		intestine;kidney;liver	Fructose-bisphosphate aldolase B
P05067	APP	1.5978	1.91147	1.91147	0.31367	plasmacytoid DC		Amyloid-beta precursor protein
P05089	ARG1	1.28419	1.02399	1.28419	-0.260197	neutrophil	liver	Arginase-1
P05090	APOD	3.05545	2.26715	3.05545	-0.788299	memory B-cell	breast	Apolipoprotein D
P05091	ALDH2	1.22324		1.22324	-1.22324	classical monocyte;myeloid DC	liver	Aldehyde dehydrogenase, mitochondrial
P05106	ITGB3	1.39622	2.61076	2.61076	1.21454	basophil;neutrophil	thyroid gland	Integrin beta-3
P05107	ITGB2	1.36925	1.11722	1.36925	-0.252036		blood;bone marrow;lymphoid system	Integrin beta-2
P05109	S100A8	1.87559	1.57557	1.87559	-0.300028	classical monocyte;neutrophil	blood;bone marrow;esophagus;tongue	Protein S100-A8
P05120	SERPINB2	1.31921		1.31921	-1.31921	basophil;eosinophil	esophagus;placenta	Plasminogen activator inhibitor 2
P05121	SERPINE1	1.42893	1.43643	1.43643	0.00749347	NK-cell	placenta	Plasminogen activator inhibitor 1
P05141	SLC25A5	0.892194	1.98121	1.98121	1.08902			ADP/ATP translocase 2
P05154	SERPINA5	2.43652	1.62923	2.43652	-0.807295		adrenal gland;ductus deferens;liver;seminal vesicle;testis	Plasma serine protease inhibitor
P05155	SERPING1	3.25901	2.56281	3.25901	-0.696196	classical monocyte;intermediate monocyte;neutrophil;plasmacytoid DC	liver	Plasma protease C1 inhibitor
P05156	CFI	2.96806	2.46006	2.96806	-0.508		kidney;liver	Complement factor I
P05160	F13B	2.74403	2.05176	2.74403	-0.692271		liver	Coagulation factor XIII B chain
P05164	MPO	1.71439	1.60182	1.71439	-0.112573	classical monocyte;intermediate monocyte;myeloid DC;neutrophil	bone marrow	Myeloperoxidase
P05165	PCCA	1.49583	0.46117	1.49583	-1.03466		epididymis	Propionyl-CoA carboxylase alpha chain, mitochondrial
P05166	PCCB	0.90753	1.00589	1.00589	0.0983634		liver	Propionyl-CoA carboxylase beta chain, mitochondrial
P05186	ALPL	1.41186		1.41186	-1.41186	neutrophil	blood;liver;lung	Alkaline phosphatase, tissue-nonspecific isozyme
P05198	EIF2S1	1.03043	1.35822	1.35822	0.32779			Eukaryotic translation initiation factor 2 subunit 1
P05204	HMGN2	1.28655		1.28655	-1.28655			Non-histone chromosomal protein HMG-17
P05362	ICAM1	2.3138	1.40601	2.3138	-0.907796		liver;lung	Intercellular adhesion molecule 1
P05386	RPLP1	1.02061	1.7614	1.7614	0.740791		lymphoid system	60S acidic ribosomal protein P1
P05387	RPLP2	1.0838	1.77254	1.77254	0.688735			60S acidic ribosomal protein P2
P05388	RPLP0	1.01226		1.01226	-1.01226		pancreas	60S acidic ribosomal protein P0
P05408	SCG5	1.36371		1.36371	-1.36371	memory CD4 T-cell;naive CD4 T-cell	brain;pancreas;parathyroid gland;pituitary gland	Neuroendocrine protein 7B2
P05413	FABP3	1.35924		1.35924	-1.35924		heart muscle;skeletal muscle	Fatty acid-binding protein, heart
P05451	REG1A	1.56819		1.56819	-1.56819		pancreas	Lithostathine-1-alpha
P05452	CLEC3B	3.01161	1.41702	3.01161	-1.59459		breast;lung	Tetranectin
P05455	SSB	0.702053		0.702053	-0.702053			Lupus La protein
P05543	SERPINA7	3.07022	1.61275	3.07022	-1.45747		liver	Thyroxine-binding globulin
P05546	SERPIND1	3.30698	2.43517	3.30698	-0.871806		liver	Heparin cofactor 2
P05556	ITGB1	1.86809	2.49598	2.49598	0.627897			Integrin beta-1
P05771	PRKCB	0.796403	2.12895	2.12895	1.33255		brain;lymphoid system	Protein kinase C beta type
P05783	KRT18	1.86476		1.86476	-1.86476	basophil	placenta	Keratin, type I cytoskeletal 18
P05787	KRT8	2.53788		2.53788	-2.53788	plasmacytoid DC	intestine	Keratin, type II cytoskeletal 8
P05976	MYL1	1.33008		1.33008	-1.33008		skeletal muscle;tongue	Myosin light chain 1/3, skeletal muscle
P05981	HPN	1.20512		1.20512	-1.20512	memory CD8 T-cell;naive CD8 T-cell	kidney;liver;pancreas	Serine protease hepsin
P05997	COL5A2	1.06849		1.06849	-1.06849			Collagen alpha-2(V) chain
P06132	UROD	1.18461	1.76204	1.76204	0.577433			Uroporphyrinogen decarboxylase
P06213	INSR	0.932108		0.932108	-0.932108		pancreas	Insulin receptor
P06241	FYN	1.04382	1.94048	1.94048	0.896652			Tyrosine-protein kinase Fyn
P06276	BCHE	2.79757	1.20514	2.79757	-1.59243		liver	Cholinesterase
P06280	GLA	1.33434		1.33434	-1.33434			Alpha-galactosidase A
P06310	IGKV2-30	2.46695	2.55333	2.55333	0.0863798			Immunoglobulin kappa variable 2-30
P06312	IGKV4-1	2.60262	2.75969	2.75969	0.157072			Immunoglobulin kappa variable 4-1
P06315	IGKV5-2	0.827355	1.37516	1.37516	0.547801			Immunoglobulin kappa variable 5-2
P06331	IGHV4-34	2.24507	2.50824	2.50824	0.263173			Immunoglobulin heavy variable 4-34
P06396	GSN	3.69012	3.04569	3.69012	-0.644436	eosinophil		Gelsolin
P06454	PTMA	1.19683	0.313563	1.19683	-0.883262			Prothymosin alpha
P06493	CDK1	0.444538		0.444538	-0.444538	NK-cell;T-reg	lymphoid system	Cyclin-dependent kinase 1
P06576	ATP5F1B	1.47694	2.4619	2.4619	0.984968			ATP synthase subunit beta, mitochondrial
P06681	C2	3.28679	1.86179	3.28679	-1.42499	classical monocyte;intermediate monocyte;non-classical monocyte	liver	Complement C2
P06702	S100A9	2.16719	1.70829	2.16719	-0.458902	classical monocyte;neutrophil	blood;bone marrow;esophagus;tongue	Protein S100-A9
P06703	S100A6	1.24355	0.853614	1.24355	-0.38994			Protein S100-A6
P06727	APOA4	3.55515	2.79375	3.55515	-0.761406		intestine	Apolipoprotein A-IV
P06730	EIF4E	0.691103	0.756398	0.756398	0.0652952			Eukaryotic translation initiation factor 4E
P06731	CEACAM5	1.44127		1.44127	-1.44127		esophagus;intestine;lymphoid system	Carcinoembryonic antigen-related cell adhesion molecule 5
P06732	CKM	1.91033	0.483205	1.91033	-1.42713	classical monocyte;intermediate monocyte;myeloid DC	skeletal muscle;tongue	Creatine kinase M-type
P06733	ENO1	1.96722	2.65392	2.65392	0.686691			Alpha-enolase
P06734	FCER2	1.02562		1.02562	-1.02562	memory B-cell;naive B-cell	blood;lymphoid system	Low affinity immunoglobulin epsilon Fc receptor
P06737	PYGL	1.68132	1.94273	1.94273	0.261409	eosinophil;neutrophil		Glycogen phosphorylase, liver form
P06744	GPI	1.75118	2.11468	2.11468	0.363502			Glucose-6-phosphate isomerase
P06748	NPM1	1.22013		1.22013	-1.22013			Nucleophosmin
P06753	TPM3	1.85092	2.42571	2.42571	0.57479		skeletal muscle;tongue	Tropomyosin alpha-3 chain
P06756	ITGAV	1.23262	1.62381	1.62381	0.391188	basophil		Integrin alpha-V
P06858	LPL	1.30927	0.816143	1.30927	-0.493127	non-classical monocyte	adipose tissue;breast;heart muscle	Lipoprotein lipase
P06865	HEXA	1.57281	0.585819	1.57281	-0.986988			Beta-hexosaminidase subunit alpha
P06870	KLK1	1.33884		1.33884	-1.33884	memory B-cell;naive B-cell	pancreas;salivary gland	Kallikrein-1
P07093	SERPINE2	1.00405	1.38344	1.38344	0.379394	naive CD4 T-cell;naive CD8 T-cell;NK-cell	placenta	Glia-derived nexin
P07099	EPHX1	1.01224		1.01224	-1.01224	classical monocyte	adrenal gland;liver	Epoxide hydrolase 1
P07108	DBI	1.22981	1.12784	1.22981	-0.101973			Acyl-CoA-binding protein
P07148	FABP1	1.35727		1.35727	-1.35727	neutrophil	intestine;liver	Fatty acid-binding protein, liver
P07195	LDHB	2.1151	2.06455	2.1151	-0.0505488		heart muscle;kidney	L-lactate dehydrogenase B chain
P07196	NEFL	0.995289		0.995289	-0.995289	memory CD4 T-cell	brain	Neurofilament light polypeptide
P07197	NEFM	0.974914		0.974914	-0.974914	MAIT T-cell;memory CD4 T-cell;naive CD4 T-cell	brain	Neurofilament medium polypeptide
P07203	GPX1	1.29247	2.15461	2.15461	0.862138			Glutathione peroxidase 1
P07204	THBD	1.11801	0.803948	1.11801	-0.314058	neutrophil		Thrombomodulin
P07225	PROS1	2.78652	2.80655	2.80655	0.0200293	neutrophil	liver	Vitamin K-dependent protein S
P07237	P4HB	1.96895	2.28155	2.28155	0.312598		liver;pancreas	Protein disulfide-isomerase
P07288	KLK3	1.38445		1.38445	-1.38445		prostate	Prostate-specific antigen
P07305	H1-0	1.60279		1.60279	-1.60279		bone marrow	Histone H1.0
P07306	ASGR1	0.542956		0.542956	-0.542956	classical monocyte;intermediate monocyte;myeloid DC	liver	Asialoglycoprotein receptor 1
P07307	ASGR2	1.47041		1.47041	-1.47041	classical monocyte;myeloid DC	liver	Asialoglycoprotein receptor 2
P07311	ACYP1	0.623763		0.623763	-0.623763			Acylphosphatase-1
P07327	ADH1A	1.4652		1.4652	-1.4652		liver	Alcohol dehydrogenase 1A
P07332	FES		1.06632	1.06632	1.06632	eosinophil	blood;lymphoid system	Tyrosine-protein kinase Fes/Fps
P07333	CSF1R	2.12449		2.12449	-2.12449	intermediate monocyte;non-classical monocyte	blood;lymphoid system	Macrophage colony-stimulating factor 1 receptor
P07339	CTSD	1.95792	1.78831	1.95792	-0.169617			Cathepsin D
P07355	ANXA2	1.50275	1.42869	1.50275	-0.0740532			Annexin A2
P07357	C8A	2.93379	2.43007	2.93379	-0.503726		liver	Complement component C8 alpha chain
P07358	C8B	2.94679	2.60029	2.94679	-0.3465	basophil	liver	Complement component C8 beta chain
P07359	GP1BA	2.18927	2.39109	2.39109	0.201816	basophil	lymphoid system	Platelet glycoprotein Ib alpha chain
P07360	C8G	2.60352	2.26638	2.60352	-0.337148	gdT-cell	liver	Complement component C8 gamma chain
P07384	CAPN1	1.49671	1.97966	1.97966	0.48295			Calpain-1 catalytic subunit
P07437	TUBB	1.93494	2.53429	2.53429	0.59935		lymphoid system	Tubulin beta chain
P07451	CA3	1.53021		1.53021	-1.53021	plasmacytoid DC	skeletal muscle	Carbonic anhydrase 3
P07476	IVL	1.44263		1.44263	-1.44263		esophagus;tongue	Involucrin
P07477	PRSS1	3.26194	2.40842	3.26194	-0.853529	basophil	pancreas	Trypsin-1
P07478	PRSS2	2.24281		2.24281	-2.24281	basophil;T-reg	pancreas	Trypsin-2
P07585	DCN	1.22682		1.22682	-1.22682	basophil		Decorin
P07602	PSAP	1.88606	1.50046	1.88606	-0.385602	classical monocyte;intermediate monocyte;myeloid DC;neutrophil;non-classical monocyte		Prosaposin
P07686	HEXB	1.7248	0.907774	1.7248	-0.817029		placenta	Beta-hexosaminidase subunit beta
P07711	CTSL	1.33455		1.33455	-1.33455	intermediate monocyte;non-classical monocyte	placenta	Procathepsin L
P07737	PFN1	2.06258	2.33988	2.33988	0.277304		blood	Profilin-1
P07738	BPGM	1.70545		1.70545	-1.70545		placenta	Bisphosphoglycerate mutase
P07741	APRT	1.06914	1.71723	1.71723	0.648094			Adenine phosphoribosyltransferase
P07814	EPRS1	0.872702	1.83167	1.83167	0.958971			Bifunctional glutamate/proline--tRNA ligase
P07858	CTSB	1.67362		1.67362	-1.67362	basophil;classical monocyte;intermediate monocyte;myeloid DC;non-classical monocyte;plasmacytoid DC	thyroid gland	Cathepsin B
P07900	HSP90AA1	1.89279	2.34149	2.34149	0.448699		vagina	Heat shock protein HSP 90-alpha
P07902	GALT	1.08395		1.08395	-1.08395		liver	Galactose-1-phosphate uridylyltransferase
P07910	HNRNPC	1.24405		1.24405	-1.24405			Heterogeneous nuclear ribonucleoproteins C1/C2
P07911	UMOD	1.69883		1.69883	-1.69883		kidney	Uromodulin
P07942	LAMB1	2.08764	0.483205	2.08764	-1.60444			Laminin subunit beta-1
P07947	YES1		1.95014	1.95014	1.95014	basophil		Tyrosine-protein kinase Yes
P07948	LYN	1.08101	2.37988	2.37988	1.29886	neutrophil	lymphoid system	Tyrosine-protein kinase Lyn
P07949	RET	1.34302		1.34302	-1.34302	non-classical monocyte	parathyroid gland	Proto-oncogene tyrosine-protein kinase receptor Ret
P07951	TPM2	1.85863	2.43537	2.43537	0.576739	plasmacytoid DC	skeletal muscle;tongue	Tropomyosin beta chain
P07954	FH	1.1853	1.41116	1.41116	0.225858		liver	Fumarate hydratase, mitochondrial
P07988	SFTPB	1.59806		1.59806	-1.59806		lung	Pulmonary surfactant-associated protein B
P07996	THBS1	2.53128	3.075	3.075	0.543713	eosinophil		Thrombospondin-1
P07998	RNASE1	2.17549	0.830574	2.17549	-1.34492	classical monocyte;myeloid DC	pancreas	Ribonuclease pancreatic
P08069	IGF1R	0.671873		0.671873	-0.671873	neutrophil		Insulin-like growth factor 1 receptor
P08118	MSMB	1.11388		1.11388	-1.11388	eosinophil	prostate	Beta-microseminoprotein
P08123	COL1A2	1.59891		1.59891	-1.59891		cervix, uterine	Collagen alpha-2(I) chain
P08133	ANXA6	1.20078	1.13053	1.20078	-0.0702526			Annexin A6
P08134	RHOC		2.21883	2.21883	2.21883	non-classical monocyte		Rho-related GTP-binding protein RhoC
P08138	NGFR	0.962559		0.962559	-0.962559	plasmacytoid DC		Tumor necrosis factor receptor superfamily member 16
P08174	CD55	1.80602	1.49496	1.80602	-0.311064	neutrophil		Complement decay-accelerating factor
P08185	SERPINA6	2.99667	1.85499	2.99667	-1.14168		liver	Corticosteroid-binding globulin
P08195	SLC3A2	1.90714	1.26268	1.90714	-0.64445			4F2 cell-surface antigen heavy chain
P08217	CELA2A	1.33312		1.33312	-1.33312	neutrophil	pancreas	Chymotrypsin-like elastase family member 2A
P08236	GUSB	0.855931	0.689851	0.855931	-0.16608			Beta-glucuronidase
P08237	PFKM	1.12357	1.44136	1.44136	0.31779		skeletal muscle	ATP-dependent 6-phosphofructokinase, muscle type
P08238	HSP90AB1	1.82135	2.29995	2.29995	0.478597			Heat shock protein HSP 90-beta
P08240	SRPRA	0.491419	1.18416	1.18416	0.692745			Signal recognition particle receptor subunit alpha
P08243	ASNS	0.510821		0.510821	-0.510821		pancreas	Asparagine synthetase [glutamine-hydrolyzing]
P08246	ELANE	0.811878	0.732342	0.811878	-0.0795362	classical monocyte;neutrophil	bone marrow	Neutrophil elastase
P08253	MMP2	1.99183		1.99183	-1.99183			72 kDa type IV collagenase
P08254	MMP3	1.08767		1.08767	-1.08767		epididymis;salivary gland	Stromelysin-1
P08294	SOD3	1.94697	1.01112	1.94697	-0.935848			Extracellular superoxide dismutase [Cu-Zn]
P08311	CTSG	0.987969	1.34727	1.34727	0.359301	classical monocyte;memory CD8 T-cell;myeloid DC;naive CD8 T-cell;neutrophil;NK-cell;plasmacytoid DC	bone marrow	Cathepsin G
P08319	ADH4	1.51856		1.51856	-1.51856		liver	All-trans-retinol dehydrogenase [NAD(+)] ADH4
P08397	HMBS	1.15922		1.15922	-1.15922		bone marrow	Porphobilinogen deaminase
P08473	MME	1.17914	1.63787	1.63787	0.458736	neutrophil	blood;intestine;kidney	Neprilysin
P08476	INHBA	0.988812		0.988812	-0.988812	neutrophil;non-classical monocyte	placenta	Inhibin beta A chain
P08493	MGP	1.53894	1.00515	1.53894	-0.533796	plasmacytoid DC		Matrix Gla protein
P08514	ITGA2B	1.50762	2.73434	2.73434	1.22672	basophil	blood;epididymis;lymphoid system	Integrin alpha-IIb
P08519	LPA	2.58645	2.75539	2.75539	0.16894		liver	Apolipoprotein(a)
P08559	PDHA1	0.896691	1.85214	1.85214	0.955451		skeletal muscle	Pyruvate dehydrogenase E1 component subunit alpha, somatic form, mitochondrial
P08567	PLEK	1.86556	2.71252	2.71252	0.846961		blood;bone marrow;lymphoid system	Pleckstrin
P08571	CD14	2.75519	1.80311	2.75519	-0.95208	classical monocyte	blood;liver	Monocyte differentiation antigen CD14
P08572	COL4A2	1.33271		1.33271	-1.33271		placenta	Collagen alpha-2(IV) chain
P08574	CYC1	0.982029	1.12455	1.12455	0.142522		skeletal muscle	Cytochrome c1, heme protein, mitochondrial
P08575	PTPRC	1.70204	1.72153	1.72153	0.0194932			Receptor-type tyrosine-protein phosphatase C
P08581	MET	1.8447		1.8447	-1.8447			Hepatocyte growth factor receptor
P08582	MELTF	1.89603		1.89603	-1.89603	MAIT T-cell	salivary gland	Melanotransferrin
P08590	MYL3	1.39422		1.39422	-1.39422		heart muscle;skeletal muscle	Myosin light chain 3
P08603	CFH	3.79401	3.31701	3.79401	-0.476998	MAIT T-cell	liver	Complement factor H
P08621	SNRNP70	1.14463		1.14463	-1.14463			U1 small nuclear ribonucleoprotein 70 kDa
P08648	ITGA5	1.56187	1.65039	1.65039	0.0885187	neutrophil	smooth muscle	Integrin alpha-5
P08670	VIM	1.48831	1.25524	1.48831	-0.233072			Vimentin
P08697	SERPINF2	3.28986	2.39724	3.28986	-0.892617	plasmacytoid DC	liver	Alpha-2-antiplasmin
P08708	RPS17	0.909877		0.909877	-0.909877			40S ribosomal protein S17
P08709	F7	2.20312	1.57723	2.20312	-0.625885	gdT-cell;MAIT T-cell;memory CD8 T-cell	liver	Coagulation factor VII
P08727	KRT19	2.14078		2.14078	-2.14078	NK-cell	gallbladder;intestine;placenta	Keratin, type I cytoskeletal 19
P08729	KRT7	2.45749		2.45749	-2.45749	intermediate monocyte	placenta;salivary gland;thyroid gland	Keratin, type II cytoskeletal 7
P08754	GNAI3	1.24575	1.88825	1.88825	0.642499			Guanine nucleotide-binding protein G(i) subunit alpha
P08758	ANXA5	1.44293	1.73387	1.73387	0.290935			Annexin A5
P08779	KRT16	2.57467	2.30744	2.57467	-0.267231		tongue	Keratin, type I cytoskeletal 16
P08833	IGFBP1	1.46837		1.46837	-1.46837		liver;placenta	Insulin-like growth factor-binding protein 1
P08865	RPSA	1.01513	0.911837	1.01513	-0.103288			40S ribosomal protein SA
P08887	IL6R	1.47706		1.47706	-1.47706	neutrophil	skeletal muscle	Interleukin-6 receptor subunit alpha
P08913	ADRA2A		1.01535	1.01535	1.01535		gallbladder	Alpha-2A adrenergic receptor
P08962	CD63		1.12856	1.12856	1.12856			CD63 antigen
P09012	SNRPA	0.423951		0.423951	-0.423951			U1 small nuclear ribonucleoprotein A
P09104	ENO2	1.55224	2.17812	2.17812	0.625875	gdT-cell;MAIT T-cell;memory B-cell;memory CD4 T-cell;memory CD8 T-cell;naive B-cell;naive CD4 T-cell;naive CD8 T-cell;neutrophil;T-reg	brain	Gamma-enolase
P09105	HBQ1	1.06289		1.06289	-1.06289		blood;bone marrow;brain;vagina	Hemoglobin subunit theta-1
P09110	ACAA1	1.34121	1.00339	1.34121	-0.337824		liver	3-ketoacyl-CoA thiolase, peroxisomal
P09172	DBH	2.42295	0.946381	2.42295	-1.47657	naive CD4 T-cell	adrenal gland;brain;liver	Dopamine beta-hydroxylase
P09211	GSTP1	1.57197	2.08135	2.08135	0.509379			Glutathione S-transferase P
P09234	SNRPC	0.840567		0.840567	-0.840567			U1 small nuclear ribonucleoprotein C
P09237	MMP7	0.661935		0.661935	-0.661935		gallbladder;kidney;salivary gland	Matrilysin
P09326	CD48	1.16284		1.16284	-1.16284		blood;lymphoid system	CD48 antigen
P09327	VIL1	0.400023	0.937303	0.937303	0.53728	neutrophil	intestine	Villin-1
P09382	LGALS1	1.48159	1.58574	1.58574	0.104156			Galectin-1
P09417	QDPR	1.2327	1.18289	1.2327	-0.0498105		brain;liver	Dihydropteridine reductase
P09429	HMGB1	1.43421		1.43421	-1.43421			High mobility group protein B1
P09455	RBP1	0.754004		0.754004	-0.754004		ovary;pancreas;retina	Retinol-binding protein 1
P09466	PAEP	1.04581		1.04581	-1.04581	basophil	ductus deferens;endometrium 1;placenta	Glycodelin
P09467	FBP1	1.58619		1.58619	-1.58619	eosinophil	liver;lung	Fructose-1,6-bisphosphatase 1
P09471	GNAO1	1.31092		1.31092	-1.31092	gdT-cell	brain	Guanine nucleotide-binding protein G(o) subunit alpha
P09486	SPARC	2.01493	1.68269	2.01493	-0.332247	neutrophil		SPARC
P09493	TPM1	1.83989	2.46553	2.46553	0.625649	basophil	heart muscle;skeletal muscle	Tropomyosin alpha-1 chain
P09496	CLTA		1.64548	1.64548	1.64548			Clathrin light chain A
P09497	CLTB		1.12812	1.12812	1.12812			Clathrin light chain B
P09525	ANXA4	0.889444	1.3463	1.3463	0.456855		gallbladder;pancreas	Annexin A4
P09529	INHBB	1.08382		1.08382	-1.08382	neutrophil	adipose tissue	Inhibin beta B chain
P09543	CNP	0.719563	1.43084	1.43084	0.711276	plasmacytoid DC	brain	2',3'-cyclic-nucleotide 3'-phosphodiesterase
P09601	HMOX1	1.13716		1.13716	-1.13716	classical monocyte;intermediate monocyte;non-classical monocyte	lymphoid system	Heme oxygenase 1
P09603	CSF1	1.57792		1.57792	-1.57792	basophil;eosinophil		Macrophage colony-stimulating factor 1
P09619	PDGFRB	1.66269		1.66269	-1.66269	gdT-cell;non-classical monocyte		Platelet-derived growth factor receptor beta
P09622	DLD	1.34053	1.45474	1.45474	0.114209			Dihydrolipoyl dehydrogenase, mitochondrial
P09651	HNRNPA1	1.29213		1.29213	-1.29213			Heterogeneous nuclear ribonucleoprotein A1
P09661	SNRPA1	0.368832		0.368832	-0.368832			U2 small nuclear ribonucleoprotein A'
P09668	CTSH	1.17538		1.17538	-1.17538	classical monocyte	lung	Pro-cathepsin H
P09669	COX6C	1.80397	0.946021	1.80397	-0.857949		skeletal muscle	Cytochrome c oxidase subunit 6C
P09681	GIP	1.76677		1.76677	-1.76677		intestine	Gastric inhibitory polypeptide
P09871	C1S	3.02696	2.71676	3.02696	-0.310199	neutrophil	liver	Complement C1s subcomponent
P09874	PARP1	1.30265		1.30265	-1.30265			Poly [ADP-ribose] polymerase 1
P09923	ALPI	0.875589		0.875589	-0.875589		intestine	Intestinal-type alkaline phosphatase
P09936	UCHL1	1.46803		1.46803	-1.46803	memory B-cell	brain	Ubiquitin carboxyl-terminal hydrolase isozyme L1
P09958	FURIN	1.09937		1.09937	-1.09937		liver;placenta;salivary gland	Furin
P09960	LTA4H	1.86499	1.11797	1.86499	-0.747023			Leukotriene A-4 hydrolase
P09972	ALDOC	1.86783	2.13751	2.13751	0.269673		brain;heart muscle	Fructose-bisphosphate aldolase C
P0C0L4	C4A	3.91728	3.77313	3.91728	-0.144147		liver	Complement C4-A
P0C0L5	C4B	3.92288	3.77591	3.92288	-0.146978		adrenal gland;liver	Complement C4-B
P0C7M8	CLEC2L		2.13833	2.13833	2.13833		brain;parathyroid gland	C-type lectin domain family 2 member L
P0C7P3	SLFN14		1.3925	1.3925	1.3925		bone marrow;lymphoid system	Protein SLFN14
P0C7U0	ELFN1	0.669806		0.669806	-0.669806		liver	Protein ELFN1
P0CF74	IGLC6	3.22044		3.22044	-3.22044			Immunoglobulin lambda constant 6
P0CG34	TMSB15A	1.96017		1.96017	-1.96017	NK-cell;plasmacytoid DC	lung;prostate	Thymosin beta-15A
P0DJI8	SAA1	2.60099	1.79576	2.60099	-0.805228	gdT-cell;intermediate monocyte;memory B-cell	adipose tissue;liver	Serum amyloid A-1 protein
P0DJI9	SAA2	2.56653	1.83588	2.56653	-0.730643		liver	Serum amyloid A-2 protein
P0DMM9	SULT1A3	0.706802	1.9646	1.9646	1.2578	classical monocyte;intermediate monocyte;myeloid DC;non-classical monocyte	blood;intestine	Sulfotransferase 1A3
P0DMV8	HSPA1A	1.62917	2.11783	2.11783	0.488665		breast;vagina	Heat shock 70 kDa protein 1A
P0DN76	U2AF1L5	0.745773		0.745773	-0.745773		blood	Splicing factor U2AF 35 kDa subunit-like protein
P0DN79	CBSL	1.14713		1.14713	-1.14713	neutrophil	brain;liver;pancreas	Cystathionine beta-synthase-like protein
P0DP01	IGHV1-8	2.02702	1.96833	2.02702	-0.0586884			Immunoglobulin heavy variable 1-8
P0DP06	IGHV4-30-4		2.26258	2.26258	2.26258			Immunoglobulin heavy variable 4-30-4
P0DP09	IGKV1-13		1.93893	1.93893	1.93893			Immunoglobulin kappa variable 1-13
P0DP23	CALM1	1.7402	1.8362	1.8362	0.0959927		brain	Calmodulin-1
P0DP57	SLURP2	1.12601		1.12601	-1.12601		esophagus;lymphoid system;tongue	Secreted Ly-6/uPAR domain-containing protein 2
P0DP58	LYNX1	0.943189		0.943189	-0.943189	intermediate monocyte;non-classical monocyte	brain	Ly-6/neurotoxin-like protein 1
P0DPA2	VSIG8	0.941363		0.941363	-0.941363		tongue	V-set and immunoglobulin domain-containing protein 8
P0DSN7	IGKV1D-37	2.41069	2.56941	2.56941	0.158725			Probable non-functional immunoglobulinn kappa variable 1D-37
P10124	SRGN	1.72068	1.57801	1.72068	-0.142668	neutrophil	blood;bone marrow	Serglycin
P10153	RNASE2	1.59676		1.59676	-1.59676	basophil;eosinophil	blood;bone marrow	Non-secretory ribonuclease
P10155	RO60	0.866764	0.531437	0.866764	-0.335328			60 kDa SS-A/Ro ribonucleoprotein
P10163	PRB4	1.03837		1.03837	-1.03837			Basic salivary proline-rich protein 4
P10253	GAA	1.2569		1.2569	-1.2569	classical monocyte;eosinophil;intermediate monocyte;myeloid DC;neutrophil;non-classical monocyte		Lysosomal alpha-glucosidase
P10301	RRAS		1.58726	1.58726	1.58726	intermediate monocyte;non-classical monocyte		Ras-related protein R-Ras
P10321	HLA-C	1.88948	2.15534	2.15534	0.265864			HLA class I histocompatibility antigen, C alpha chain
P10398	ARAF		1.57535	1.57535	1.57535			Serine/threonine-protein kinase A-Raf
P10412	H1-4	1.72675		1.72675	-1.72675		blood;bone marrow;lymphoid system	Histone H1.4
P10451	SPP1	1.73383		1.73383	-1.73383	neutrophil	gallbladder;kidney;placenta	Osteopontin
P10515	DLAT	1.64213	1.0081	1.64213	-0.634026		heart muscle	Dihydrolipoyllysine-residue acetyltransferase component of pyruvate dehydrogenase complex, mitochondrial
P10586	PTPRF	2.11722	1.28284	2.11722	-0.834375			Receptor-type tyrosine-protein phosphatase F
P10599	TXN	1.3157	1.59151	1.59151	0.275812		tongue	Thioredoxin
P10606	COX5B	1.02923	1.55278	1.55278	0.52355		skeletal muscle	Cytochrome c oxidase subunit 5B, mitochondrial
P10619	CTSA	1.5256	1.54741	1.54741	0.021806		adrenal gland	Lysosomal protective protein
P10620	MGST1	0.547298		0.547298	-0.547298	classical monocyte;myeloid DC	liver	Microsomal glutathione S-transferase 1
P10636	MAPT	0.516755		0.516755	-0.516755	T-reg	brain;skeletal muscle	Microtubule-associated protein tau
P10643	C7	3.33958	2.54927	3.33958	-0.790309		ovary	Complement component C7
P10644	PRKAR1A	1.36488	2.07054	2.07054	0.705656			cAMP-dependent protein kinase type I-alpha regulatory subunit
P10645	CHGA	1.90163		1.90163	-1.90163		parathyroid gland	Chromogranin-A
P10646	TFPI	1.67904	0.985355	1.67904	-0.693684	basophil;plasmacytoid DC	liver;placenta	Tissue factor pathway inhibitor
P10721	KIT	1.69578		1.69578	-1.69578	basophil;eosinophil;NK-cell	breast	Mast/stem cell growth factor receptor Kit
P10746	UROS	0.981494		0.981494	-0.981494			Uroporphyrinogen-III synthase
P10768	ESD	1.28144	1.68875	1.68875	0.407315			S-formylglutathione hydrolase
P10809	HSPD1	1.54009	2.41183	2.41183	0.871744		vagina	60 kDa heat shock protein, mitochondrial
P10909	CLU	3.33569	2.87051	3.33569	-0.465185	basophil	epididymis;liver	Clusterin
P10912	GHR	1.40837		1.40837	-1.40837		adipose tissue;breast;liver;skeletal muscle	Growth hormone receptor
P10916	MYL2	1.19354		1.19354	-1.19354	memory B-cell;naive B-cell	heart muscle;skeletal muscle	Myosin regulatory light chain 2, ventricular/cardiac muscle
P11021	HSPA5	2.25024	2.29698	2.29698	0.0467334			Endoplasmic reticulum chaperone BiP
P11047	LAMC1	1.89977	0.834845	1.89977	-1.06493	memory B-cell;naive B-cell;plasmacytoid DC		Laminin subunit gamma-1
P11055	MYH3	1.45605		1.45605	-1.45605		esophagus;prostate;skeletal muscle	Myosin-3
P11117	ACP2	0.490335	0.893079	0.893079	0.402744	intermediate monocyte		Lysosomal acid phosphatase
P11142	HSPA8	1.9108	2.35085	2.35085	0.440047			Heat shock cognate 71 kDa protein
P11150	LIPC	1.39974		1.39974	-1.39974		liver	Hepatic triacylglycerol lipase
P11166	SLC2A1	1.06215	1.85474	1.85474	0.792585		placenta	Solute carrier family 2, facilitated glucose transporter member 1
P11169	SLC2A3		2.20227	2.20227	2.20227	basophil;neutrophil	bone marrow	Solute carrier family 2, facilitated glucose transporter member 3
P11171	EPB41	1.36783	1.92524	1.92524	0.557411		brain	Protein 4.1
P11172	UMPS	0.0846381		0.0846381	-0.0846381			Uridine 5'-monophosphate synthase
P11177	PDHB	0.890935	1.45156	1.45156	0.560629			Pyruvate dehydrogenase E1 component subunit beta, mitochondrial
P11182	DBT		0.417363	0.417363	0.417363			Lipoamide acyltransferase component of branched-chain alpha-keto acid dehydrogenase complex, mitochondrial
P11215	ITGAM	1.08104	0.756287	1.08104	-0.324757	basophil;classical monocyte;eosinophil;gdT-cell;intermediate monocyte;neutrophil;NK-cell	bone marrow	Integrin alpha-M
P11216	PYGB	1.50793	1.77817	1.77817	0.270243		smooth muscle	Glycogen phosphorylase, brain form
P11217	PYGM	1.52531		1.52531	-1.52531	basophil	skeletal muscle;tongue	Glycogen phosphorylase, muscle form
P11226	MBL2	2.35845	1.65512	2.35845	-0.70333		liver	Mannose-binding protein C
P11233	RALA		1.67872	1.67872	1.67872			Ras-related protein Ral-A
P11234	RALB	1.53759	1.82385	1.82385	0.286267	neutrophil	parathyroid gland	Ras-related protein Ral-B
P11245	NAT2	0.359317		0.359317	-0.359317		intestine;liver	Arylamine N-acetyltransferase 2
P11274	BCR		2.3518	2.3518	2.3518			Breakpoint cluster region protein
P11277	SPTB	1.52284	2.65273	2.65273	1.12989		bone marrow;brain;skeletal muscle	Spectrin beta chain, erythrocytic
P11279	LAMP1	1.71385	1.51255	1.71385	-0.201301			Lysosome-associated membrane glycoprotein 1
P11310	ACADM	1.25882	1.6029	1.6029	0.34408		liver;skeletal muscle	Medium-chain specific acyl-CoA dehydrogenase, mitochondrial
P11362	FGFR1	1.66049		1.66049	-1.66049			Fibroblast growth factor receptor 1
P11387	TOP1	0.25583		0.25583	-0.25583			DNA topoisomerase 1
P11413	G6PD	1.32861	2.13077	2.13077	0.802161	eosinophil	testis	Glucose-6-phosphate 1-dehydrogenase
P11441	UBL4A	1.35205		1.35205	-1.35205			Ubiquitin-like protein 4A
P11464	PSG1	2.74796		2.74796	-2.74796	neutrophil	placenta	Pregnancy-specific beta-1-glycoprotein 1
P11465	PSG2	2.58191		2.58191	-2.58191		placenta	Pregnancy-specific beta-1-glycoprotein 2
P11498	PC	1.09294		1.09294	-1.09294		adipose tissue;liver	Pyruvate carboxylase, mitochondrial
P11586	MTHFD1	1.44793	1.74502	1.74502	0.297088		liver	C-1-tetrahydrofolate synthase, cytoplasmic
P11597	CETP	1.77281	1.7636	1.77281	-0.00921129	non-classical monocyte;plasmacytoid DC	liver;lymphoid system	Cholesteryl ester transfer protein
P11678	EPX		1.06461	1.06461	1.06461	eosinophil	bone marrow;lymphoid system	Eosinophil peroxidase
P11684	SCGB1A1	1.35291		1.35291	-1.35291		lung	Uteroglobin
P11717	IGF2R	2.24231		2.24231	-2.24231	neutrophil		Cation-independent mannose-6-phosphate receptor
P11766	ADH5	1.30298	1.7849	1.7849	0.48192			Alcohol dehydrogenase class-3
P11908	PRPS2		1.42149	1.42149	1.42149		seminal vesicle;testis	Ribose-phosphate pyrophosphokinase 2
P11940	PABPC1	1.17453		1.17453	-1.17453			Polyadenylate-binding protein 1
P12004	PCNA	0.991025		0.991025	-0.991025		lymphoid system	Proliferating cell nuclear antigen
P12018	VPREB1	0.971258		0.971258	-0.971258	memory B-cell;naive B-cell	blood;bone marrow;lymphoid system	Immunoglobulin iota chain
P12035	KRT3	2.11353	2.11599	2.11599	0.00246531		salivary gland;tongue	Keratin, type II cytoskeletal 3
P12074	COX6A1	1.42125	0.945148	1.42125	-0.476098			Cytochrome c oxidase subunit 6A1, mitochondrial
P12081	HARS1	0.972475	1.33458	1.33458	0.362109			Histidine--tRNA ligase, cytoplasmic
P12104	FABP2	0.83591		0.83591	-0.83591	basophil;neutrophil	intestine	Fatty acid-binding protein, intestinal
P12107	COL11A1	1.06649		1.06649	-1.06649		placenta	Collagen alpha-1(XI) chain
P12109	COL6A1	1.97413	0.841678	1.97413	-1.13245	MAIT T-cell;memory CD8 T-cell		Collagen alpha-1(VI) chain
P12110	COL6A2	1.42085		1.42085	-1.42085	gdT-cell;MAIT T-cell;memory CD8 T-cell;naive CD8 T-cell		Collagen alpha-2(VI) chain
P12111	COL6A3	2.46234	1.60236	2.46234	-0.85998			Collagen alpha-3(VI) chain
P12235	SLC25A4	0.99167		0.99167	-0.99167		heart muscle;skeletal muscle;tongue	ADP/ATP translocase 1
P12236	SLC25A6	0.891938	1.95244	1.95244	1.0605		blood	ADP/ATP translocase 3
P12259	F5	2.9826	2.68972	2.9826	-0.292883	eosinophil;neutrophil	brain;liver;placenta	Coagulation factor V
P12268	IMPDH2	1.07951	1.15536	1.15536	0.0758436			Inosine-5'-monophosphate dehydrogenase 2
P12270	TPR	1.84907		1.84907	-1.84907			Nucleoprotein TPR
P12273	PIP	1.44555	1.25898	1.44555	-0.186575	memory B-cell;naive B-cell	salivary gland;seminal vesicle	Prolactin-inducible protein
P12277	CKB	1.57319		1.57319	-1.57319	non-classical monocyte	brain	Creatine kinase B-type
P12318	FCGR2A	1.56387	1.29384	1.56387	-0.270037	neutrophil	blood	Low affinity immunoglobulin gamma Fc region receptor II-a
P12429	ANXA3	1.33256	1.63164	1.63164	0.299079	neutrophil	bone marrow	Annexin A3
P12532	CKMT1A	1.0798	-0.0946694	1.0798	-1.17447		brain;intestine	Creatine kinase U-type, mitochondrial
P12643	BMP2	0.399015		0.399015	-0.399015	NK-cell		Bone morphogenetic protein 2
P12644	BMP4	0.587351		0.587351	-0.587351	classical monocyte;intermediate monocyte;memory CD4 T-cell;naive CD4 T-cell;naive CD8 T-cell;non-classical monocyte	retina	Bone morphogenetic protein 4
P12694	BCKDHA	0.995329		0.995329	-0.995329			2-oxoisovalerate dehydrogenase subunit alpha, mitochondrial
P12814	ACTN1	2.09747	2.99995	2.99995	0.902481	neutrophil		Alpha-actinin-1
P12821	ACE	2.04579	0.803948	2.04579	-1.24184	memory B-cell	intestine	Angiotensin-converting enzyme
P12829	MYL4	1.33908	1.6483	1.6483	0.309226	plasmacytoid DC	heart muscle	Myosin light chain 4
P12830	CDH1	1.82382	1.15432	1.82382	-0.669495	myeloid DC;plasmacytoid DC	intestine	Cadherin-1
P12838	DEFA4	1.66552		1.66552	-1.66552	neutrophil	bone marrow	Neutrophil defensin 4
P12872	MLN	1.54553		1.54553	-1.54553		intestine	Promotilin
P12882	MYH1	1.62139		1.62139	-1.62139		skeletal muscle	Myosin-1
P12883	MYH7	1.45422		1.45422	-1.45422		heart muscle;skeletal muscle	Myosin-7
P12931	SRC	1.21634	2.42597	2.42597	1.20963	intermediate monocyte;non-classical monocyte		Proto-oncogene tyrosine-protein kinase Src
P12955	PEPD	2.20618	1.38852	2.20618	-0.81766		intestine;kidney	Xaa-Pro dipeptidase
P12956	XRCC6	1.15386		1.15386	-1.15386			X-ray repair cross-complementing protein 6
P13010	XRCC5	1.17307		1.17307	-1.17307			X-ray repair cross-complementing protein 5
P13073	COX4I1	0.885992	1.44512	1.44512	0.55913			Cytochrome c oxidase subunit 4
P13224	GP1BB	1.61922	2.43703	2.43703	0.817812	basophil;neutrophil	blood;brain	Platelet glycoprotein Ib beta chain
P13284	IFI30	0.701573		0.701573	-0.701573	intermediate monocyte	blood	Gamma-interferon-inducible lysosomal thiol reductase
P13473	LAMP2	1.92674	1.66772	1.92674	-0.259014	neutrophil		Lysosome-associated membrane glycoprotein 2
P13489	RNH1	1.50998	2.12611	2.12611	0.616124			Ribonuclease inhibitor
P13497	BMP1	1.54257		1.54257	-1.54257		lung;placenta	Bone morphogenetic protein 1
P13501	CCL5	1.22813	1.52969	1.52969	0.301555	gdT-cell;memory CD8 T-cell	blood	C-C motif chemokine 5
P13521	SCG2	1.33314		1.33314	-1.33314		adrenal gland;brain;pituitary gland	Secretogranin-2
P13533	MYH6	1.38221		1.38221	-1.38221		heart muscle	Myosin-6
P13535	MYH8	1.50451		1.50451	-1.50451		esophagus;skeletal muscle;tongue	Myosin-8
P13591	NCAM1	2.35617		2.35617	-2.35617	NK-cell	brain;heart muscle	Neural cell adhesion molecule 1
P13598	ICAM2	2.07254	1.2609	2.07254	-0.811639		blood;lymphoid system	Intercellular adhesion molecule 2
P13611	VCAN	1.42692		1.42692	-1.42692	classical monocyte;myeloid DC		Versican core protein
P13612	ITGA4	0.956593		0.956593	-0.956593		blood;lymphoid system	Integrin alpha-4
P13637	ATP1A3	0.882931		0.882931	-0.882931	gdT-cell;memory CD8 T-cell	brain;heart muscle	Sodium/potassium-transporting ATPase subunit alpha-3
P13639	EEF2	1.54595	1.35209	1.54595	-0.19385			Elongation factor 2
P13645	KRT10	3.15497	2.90025	3.15497	-0.254723		skin 1	Keratin, type I cytoskeletal 10
P13646	KRT13	2.29862	2.1854	2.29862	-0.113217	neutrophil	esophagus;lymphoid system;tongue	Keratin, type I cytoskeletal 13
P13647	KRT5	2.74158	2.49187	2.74158	-0.249707	plasmacytoid DC	esophagus;skin 1;tongue	Keratin, type II cytoskeletal 5
P13667	PDIA4	1.5504	2.01402	2.01402	0.46362		liver	Protein disulfide-isomerase A4
P13671	C6	3.08762	2.49743	3.08762	-0.590199		liver	Complement component C6
P13674	P4HA1	0.725131		0.725131	-0.725131		vagina	Prolyl 4-hydroxylase subunit alpha-1
P13686	ACP5	1.02184		1.02184	-1.02184	memory B-cell	adipose tissue;lung	Tartrate-resistant acid phosphatase type 5
P13688	CEACAM1	1.53657		1.53657	-1.53657	eosinophil;neutrophil	intestine;liver;lymphoid system	Carcinoembryonic antigen-related cell adhesion molecule 1
P13693	TPT1	1.1333	1.52936	1.52936	0.396062			Translationally-controlled tumor protein
P13716	ALAD	1.61652	1.68235	1.68235	0.0658319		liver	Delta-aminolevulinic acid dehydratase
P13727	PRG2	1.58549	0.548874	1.58549	-1.03662	basophil	placenta	Bone marrow proteoglycan
P13747	HLA-E	1.71837	1.9126	1.9126	0.194232			HLA class I histocompatibility antigen, alpha chain E
P13762	HLA-DRB4	0.868198		0.868198	-0.868198			HLA class II histocompatibility antigen, DR beta 4 chain
P13796	LCP1	2.47379	1.74846	2.47379	-0.725332		blood;lymphoid system	Plastin-2
P13797	PLS3	1.94739	1.45838	1.94739	-0.489011	NK-cell;plasmacytoid DC		Plastin-3
P13798	APEH	1.29729	1.63109	1.63109	0.3338			Acylamino-acid-releasing enzyme
P13804	ETFA	0.852811	1.85467	1.85467	1.00186			Electron transfer flavoprotein subunit alpha, mitochondrial
P13805	TNNT1	1.24568		1.24568	-1.24568	eosinophil	skeletal muscle	Troponin T, slow skeletal muscle
P13807	GYS1	1.2155	1.34044	1.34044	0.124938		skeletal muscle	Glycogen [starch] synthase, muscle
P13861	PRKAR2A	0.992393	1.81561	1.81561	0.82322		testis	cAMP-dependent protein kinase type II-alpha regulatory subunit
P13929	ENO3	1.68649		1.68649	-1.68649		skeletal muscle;tongue	Beta-enolase
P13942	COL11A2	1.28872		1.28872	-1.28872		pituitary gland	Collagen alpha-2(XI) chain
P13987	CD59	1.62711	1.82448	1.82448	0.197368		placenta	CD59 glycoprotein
P13995	MTHFD2	0.540056		0.540056	-0.540056			Bifunctional methylenetetrahydrofolate dehydrogenase/cyclohydrolase, mitochondrial
P14061	HSD17B1	0.584575		0.584575	-0.584575		placenta	17-beta-hydroxysteroid dehydrogenase type 1
P14136	GFAP	1.87313		1.87313	-1.87313	neutrophil	brain	Glial fibrillary acidic protein
P14151	SELL	2.37895	1.02596	2.37895	-1.35299		blood;lymphoid system	L-selectin
P14174	MIF	0.998348	1.59719	1.59719	0.598843			Macrophage migration inhibitory factor
P14207	FOLR2	1.40741		1.40741	-1.40741	classical monocyte;intermediate monocyte		Folate receptor beta
P14209	CD99	1.71444	1.31145	1.71444	-0.402986		brain;breast;heart muscle	CD99 antigen
P14210	HGF	0.801037		0.801037	-0.801037	basophil	placenta	Hepatocyte growth factor
P14222	PRF1	1.40938		1.40938	-1.40938	gdT-cell;MAIT T-cell;memory CD8 T-cell;naive CD8 T-cell;NK-cell	blood;lymphoid system	Perforin-1
P14314	PRKCSH	1.69389	1.8799	1.8799	0.186016			Glucosidase 2 subunit beta
P14317	HCLS1	1.08583	1.71843	1.71843	0.632603		blood;lymphoid system	Hematopoietic lineage cell-specific protein
P14324	FDPS	1.15489	1.41179	1.41179	0.256903			Farnesyl pyrophosphate synthase
P14384	CPM	1.37566		1.37566	-1.37566	classical monocyte;myeloid DC	adipose tissue	Carboxypeptidase M
P14406	COX7A2	1.31969	0.724161	1.31969	-0.595526			Cytochrome c oxidase subunit 7A2, mitochondrial
P14415	ATP1B2	0.780695		0.780695	-0.780695		brain	Sodium/potassium-transporting ATPase subunit beta-2
P14543	NID1	1.99538	2.05938	2.05938	0.0639942	classical monocyte;intermediate monocyte;myeloid DC;non-classical monocyte		Nidogen-1
P14550	AKR1A1	1.27812	1.19933	1.27812	-0.07879			Aldo-keto reductase family 1 member A1
P14555	PLA2G2A	1.06973	0.937755	1.06973	-0.131975		liver	Phospholipase A2, membrane associated
P14618	PKM	2.10252	2.72645	2.72645	0.623927		skeletal muscle	Pyruvate kinase PKM
P14625	HSP90B1	2.04903	2.36502	2.36502	0.315989		liver;thyroid gland	Endoplasmin
P14649	MYL6B	1.46145		1.46145	-1.46145	plasmacytoid DC	skeletal muscle	Myosin light chain 6B
P14735	IDE	1.2362		1.2362	-1.2362			Insulin-degrading enzyme
P14770	GP9	1.61091	2.08068	2.08068	0.469773	basophil;neutrophil	blood;bone marrow;lymphoid system	Platelet glycoprotein IX
P14778	IL1R1	1.24042		1.24042	-1.24042	neutrophil		Interleukin-1 receptor type 1
P14780	MMP9	1.87303	1.0192	1.87303	-0.853828	neutrophil	adipose tissue;blood;bone marrow;lymphoid system	Matrix metalloproteinase-9
P14854	COX6B1	1.34352	1.25358	1.34352	-0.0899462			Cytochrome c oxidase subunit 6B1
P14866	HNRNPL	0.932308		0.932308	-0.932308			Heterogeneous nuclear ribonucleoprotein L
P14868	DARS1	1.09584	1.63557	1.63557	0.539735			Aspartate--tRNA ligase, cytoplasmic
P14923	JUP	1.7192	1.45479	1.7192	-0.264412	classical monocyte;eosinophil;intermediate monocyte;memory B-cell;myeloid DC;naive B-cell;non-classical monocyte	esophagus;skin 1;tongue	Junction plakoglobin
P14927	UQCRB	1.36181	0.980989	1.36181	-0.380825		skeletal muscle	Cytochrome b-c1 complex subunit 7
P15056	BRAF		1.58966	1.58966	1.58966			Serine/threonine-protein kinase B-raf
P15085	CPA1	1.69439		1.69439	-1.69439		pancreas	Carboxypeptidase A1
P15086	CPB1	1.66178		1.66178	-1.66178		pancreas	Carboxypeptidase B
P15090	FABP4	1.3103	0.419044	1.3103	-0.891255		adipose tissue;breast	Fatty acid-binding protein, adipocyte
P15104	GLUL	0.758407		0.758407	-0.758407	neutrophil		Glutamine synthetase
P15121	AKR1B1	1.19904	1.25115	1.25115	0.0521058		adrenal gland;seminal vesicle	Aldo-keto reductase family 1 member B1
P15144	ANPEP	2.4238	1.66512	2.4238	-0.758675	neutrophil	intestine;kidney;pancreas	Aminopeptidase N
P15151	PVR	1.9156		1.9156	-1.9156	classical monocyte;intermediate monocyte;myeloid DC;non-classical monocyte	liver	Poliovirus receptor
P15153	RAC2	1.32315	1.91837	1.91837	0.595212		blood;bone marrow;lymphoid system	Ras-related C3 botulinum toxin substrate 2
P15169	CPN1	2.72433	1.49516	2.72433	-1.22917		liver	Carboxypeptidase N catalytic chain
P15170	GSPT1	0.840044	1.37868	1.37868	0.538637			Eukaryotic peptide chain release factor GTP-binding subunit ERF3A
P15259	PGAM2	1.52233		1.52233	-1.52233	eosinophil;neutrophil;plasmacytoid DC;T-reg	heart muscle;skeletal muscle;tongue	Phosphoglycerate mutase 2
P15289	ARSA	1.28595	0.459009	1.28595	-0.826943			Arylsulfatase A
P15291	B4GALT1	1.62864		1.62864	-1.62864	plasmacytoid DC		Beta-1,4-galactosyltransferase 1
P15309	ACP3	1.12571		1.12571	-1.12571	eosinophil	prostate	Prostatic acid phosphatase
P15311	EZR	1.76859	2.06844	2.06844	0.299857			Ezrin
P15328	FOLR1	0.894649		0.894649	-0.894649		brain;salivary gland	Folate receptor alpha
P15374	UCHL3	0.886749	0.901529	0.901529	0.0147803			Ubiquitin carboxyl-terminal hydrolase isozyme L3
P15428	HPGD	0.641016		0.641016	-0.641016	basophil;T-reg	placenta	15-hydroxyprostaglandin dehydrogenase [NAD(+)]
P15498	VAV1		0.995663	0.995663	0.995663		blood;bone marrow;lymphoid system	Proto-oncogene vav
P15502	ELN	1.04325		1.04325	-1.04325			Elastin
P15509	CSF2RA	1.38464		1.38464	-1.38464	classical monocyte;eosinophil;intermediate monocyte;myeloid DC;neutrophil;plasmacytoid DC	blood;placenta	Granulocyte-macrophage colony-stimulating factor receptor subunit alpha
P15529	CD46	0.966577	0.69124	0.966577	-0.275337	basophil;eosinophil;neutrophil		Membrane cofactor protein
P15531	NME1	1.51067	1.84063	1.84063	0.329963			Nucleoside diphosphate kinase A
P15559	NQO1	0.9962		0.9962	-0.9962		stomach 1	NAD(P)H dehydrogenase [quinone] 1
P15586	GNS	1.16908		1.16908	-1.16908	non-classical monocyte		N-acetylglucosamine-6-sulfatase
P15692	VEGFA	1.25262		1.25262	-1.25262	classical monocyte;eosinophil		Vascular endothelial growth factor A
P15813	CD1D	1.0878		1.0878	-1.0878	classical monocyte;intermediate monocyte;myeloid DC	blood;lymphoid system	Antigen-presenting glycoprotein CD1d
P15814	IGLL1	3.26161	2.92578	3.26161	-0.335829	memory B-cell;naive B-cell	blood;bone marrow;lymphoid system;testis	Immunoglobulin lambda-like polypeptide 1
P15880	RPS2	1.51094		1.51094	-1.51094		pancreas	40S ribosomal protein S2
P15907	ST6GAL1	1.21515	0.792112	1.21515	-0.423038		liver	Beta-galactoside alpha-2,6-sialyltransferase 1
P15924	DSP	2.0867	1.48373	2.0867	-0.602967	naive B-cell	esophagus;skin 1;tongue	Desmoplakin
P15941	MUC1	0.982682		0.982682	-0.982682	T-reg	gallbladder;kidney;lung	Mucin-1
P15954	COX7C	1.51419	0.291719	1.51419	-1.22247		skeletal muscle	Cytochrome c oxidase subunit 7C, mitochondrial
P16035	TIMP2	1.76956		1.76956	-1.76956	neutrophil	placenta	Metalloproteinase inhibitor 2
P16070	CD44	2.03307	1.45837	2.03307	-0.574703			CD44 antigen
P16083	NQO2	1.45182	0.416259	1.45182	-1.03556	neutrophil		Ribosyldihydronicotinamide dehydrogenase [quinone]
P16109	SELP	1.95334	2.30907	2.30907	0.355732	basophil;neutrophil;T-reg		P-selectin
P16112	ACAN	1.67772		1.67772	-1.67772			Aggrecan core protein
P16144	ITGB4	1.36213		1.36213	-1.36213	plasmacytoid DC		Integrin beta-4
P16150	SPN	0.983152	1.66514	1.66514	0.681985	non-classical monocyte	blood;bone marrow;lung;lymphoid system	Leukosialin
P16152	CBR1	1.3161	1.50726	1.50726	0.19115		intestine	Carbonyl reductase [NADPH] 1
P16157	ANK1	1.31757	2.71539	2.71539	1.39781	memory B-cell;naive B-cell;plasmacytoid DC	skeletal muscle;tongue	Ankyrin-1
P16219	ACADS	0.257152	1.01607	1.01607	0.758921		liver;skeletal muscle	Short-chain specific acyl-CoA dehydrogenase, mitochondrial
P16233	PNLIP	1.3801		1.3801	-1.3801		pancreas	Pancreatic triacylglycerol lipase
P16234	PDGFRA	1.02308		1.02308	-1.02308		ovary	Platelet-derived growth factor receptor alpha
P16278	GLB1	1.28753	1.46599	1.46599	0.178462			Beta-galactosidase
P16284	PECAM1	1.82661	2.55508	2.55508	0.728473			Platelet endothelial cell adhesion molecule
P16333	NCK1	0.823679	1.34864	1.34864	0.524957			Cytoplasmic protein NCK1
P16401	H1-5	1.44208	0.814199	1.44208	-0.627886		lymphoid system	Histone H1.5
P16402	H1-3	1.48242		1.48242	-1.48242		lymphoid system	Histone H1.3
P16403	H1-2	1.60657		1.60657	-1.60657	eosinophil	lymphoid system	Histone H1.2
P16422	EPCAM	0.611183		0.611183	-0.611183	plasmacytoid DC	intestine	Epithelial cell adhesion molecule
P16435	POR	0.749179		0.749179	-0.749179		liver	NADPH--cytochrome P450 reductase
P16442	ABO	1.17744		1.17744	-1.17744			Histo-blood group ABO system transferase
P16444	DPEP1	1.20996		1.20996	-1.20996		intestine;kidney;pancreas	Dipeptidase 1
P16452	EPB42	1.05043	1.75111	1.75111	0.700677		bone marrow;placenta	Protein 4.2
P16455	MGMT	0.39418		0.39418	-0.39418			Methylated-DNA--protein-cysteine methyltransferase
P16519	PCSK2	1.55435		1.55435	-1.55435	basophil	adrenal gland;thyroid gland	Neuroendocrine convertase 2
P16562	CRISP2	1.01765		1.01765	-1.01765		testis	Cysteine-rich secretory protein 2
P16581	SELE	1.76357		1.76357	-1.76357		tongue	E-selectin
P16615	ATP2A2	0.992995	2.41855	2.41855	1.42556		heart muscle;skeletal muscle	Sarcoplasmic/endoplasmic reticulum calcium ATPase 2
P16671	CD36	1.1494	1.99748	1.99748	0.848074	classical monocyte;intermediate monocyte;myeloid DC	adipose tissue;breast	Platelet glycoprotein 4
P16870	CPE	1.03915		1.03915	-1.03915	T-reg	brain	Carboxypeptidase E
P16871	IL7R	0.810521		0.810521	-0.810521	gdT-cell;MAIT T-cell;memory CD4 T-cell;memory CD8 T-cell;naive CD4 T-cell;naive CD8 T-cell;NK-cell	blood;intestine;lung;lymphoid system	Interleukin-7 receptor subunit alpha
P16885	PLCG2	0.535832	1.67211	1.67211	1.13628		lymphoid system	1-phosphatidylinositol 4,5-bisphosphate phosphodiesterase gamma-2
P16930	FAH	1.82558	1.55472	1.82558	-0.270862		liver	Fumarylacetoacetase
P16949	STMN1	0.922404	2.07059	2.07059	1.14819	plasmacytoid DC	brain;lymphoid system	Stathmin
P16989	YBX3	0.919795		0.919795	-0.919795	naive B-cell	skeletal muscle	Y-box-binding protein 3
P17050	NAGA	1.22061		1.22061	-1.22061	classical monocyte;intermediate monocyte;myeloid DC;non-classical monocyte;plasmacytoid DC		Alpha-N-acetylgalactosaminidase
P17096	HMGA1	1.24073		1.24073	-1.24073		lymphoid system	High mobility group protein HMG-I/HMG-Y
P17174	GOT1	1.71831	1.02219	1.71831	-0.696126		heart muscle;liver;skeletal muscle	Aspartate aminotransferase, cytoplasmic
P17181	IFNAR1	1.03776		1.03776	-1.03776			Interferon alpha/beta receptor 1
P17213	BPI	0.601087	1.01452	1.01452	0.413435	classical monocyte;neutrophil	bone marrow	Bactericidal permeability-increasing protein
P17252	PRKCA	0.659646	2.09848	2.09848	1.43883			Protein kinase C alpha type
P17301	ITGA2	1.54028	2.11036	2.11036	0.570076			Integrin alpha-2
P17405	SMPD1	1.28759		1.28759	-1.28759			Sphingomyelin phosphodiesterase
P17516	AKR1C4	1.18229		1.18229	-1.18229	basophil;gdT-cell	liver	Aldo-keto reductase family 1 member C4
P17538	CTRB1		2.18773	2.18773	2.18773		pancreas	Chymotrypsinogen B
P17540	CKMT2	1.43743		1.43743	-1.43743	NK-cell	heart muscle;skeletal muscle;tongue	Creatine kinase S-type, mitochondrial
P17568	NDUFB7		0.650353	0.650353	0.650353		skeletal muscle	NADH dehydrogenase [ubiquinone] 1 beta subcomplex subunit 7
P17600	SYN1	1.109		1.109	-1.109		brain	Synapsin-1
P17612	PRKACA	0.661688	2.15045	2.15045	1.48876			cAMP-dependent protein kinase catalytic subunit alpha
P17643	TYRP1	0.754859		0.754859	-0.754859		retina	5,6-dihydroxyindole-2-carboxylic acid oxidase
P17655	CAPN2	1.29297	1.07144	1.29297	-0.221534			Calpain-2 catalytic subunit
P17661	DES	1.13664		1.13664	-1.13664	classical monocyte;intermediate monocyte;non-classical monocyte	heart muscle;skeletal muscle;smooth muscle	Desmin
P17677	GAP43	0.632038		0.632038	-0.632038	naive CD8 T-cell	brain	Neuromodulin
P17693	HLA-G	1.66116		1.66116	-1.66116		placenta	HLA class I histocompatibility antigen, alpha chain G
P17812	CTPS1	1.06471	1.5173	1.5173	0.452592			CTP synthase 1
P17813	ENG	1.95721	1.17192	1.95721	-0.785288	classical monocyte;intermediate monocyte;myeloid DC;NK-cell;non-classical monocyte		Endoglin
P17844	DDX5	1.06079		1.06079	-1.06079			Probable ATP-dependent RNA helicase DDX5
P17858	PFKL	1.23425	1.89219	1.89219	0.657941			ATP-dependent 6-phosphofructokinase, liver type
P17900	GM2A	1.24872		1.24872	-1.24872		placenta	Ganglioside GM2 activator
P17927	CR1	1.63686		1.63686	-1.63686	basophil;eosinophil;neutrophil	blood;lymphoid system	Complement receptor type 1
P17931	LGALS3	1.02446		1.02446	-1.02446	classical monocyte;intermediate monocyte;myeloid DC;non-classical monocyte;T-reg		Galectin-3
P17936	IGFBP3	2.70127	1.68755	2.70127	-1.01372	plasmacytoid DC	placenta	Insulin-like growth factor-binding protein 3
P17948	FLT1	0.889433		0.889433	-0.889433	memory B-cell;naive B-cell;neutrophil	placenta	Vascular endothelial growth factor receptor 1
P17980	PSMC3	1.10377	1.33112	1.33112	0.22735		skeletal muscle	26S proteasome regulatory subunit 6A
P17987	TCP1	1.22728	1.95864	1.95864	0.731362			T-complex protein 1 subunit alpha
P18031	PTPN1	0.418205	1.73262	1.73262	1.31441			Tyrosine-protein phosphatase non-receptor type 1
P18054	ALOX12	0.834489	1.92926	1.92926	1.09477	neutrophil	cervix, uterine;esophagus;tongue;vagina	Polyunsaturated fatty acid lipoxygenase ALOX12
P18065	IGFBP2	2.23852	0.35036	2.23852	-1.88816	NK-cell	liver;pancreas	Insulin-like growth factor-binding protein 2
P18077	RPL35A	0.680914		0.680914	-0.680914			60S ribosomal protein L35a
P18084	ITGB5	0.908389	1.38215	1.38215	0.473757	gdT-cell		Integrin beta-5
P18085	ARF4	1.00946	1.71155	1.71155	0.702087			ADP-ribosylation factor 4
P18124	RPL7	1.30408		1.30408	-1.30408		blood	60S ribosomal protein L7
P18206	VCL	2.44073	3.05156	3.05156	0.610833			Vinculin
P18283	GPX2	1.03623		1.03623	-1.03623	NK-cell	gallbladder;liver	Glutathione peroxidase 2
P18428	LBP	2.26379	2.35409	2.35409	0.0902987		liver	Lipopolysaccharide-binding protein
P18433	PTPRA		1.624	1.624	1.624			Receptor-type tyrosine-protein phosphatase alpha
P18510	IL1RN	0.658748		0.658748	-0.658748	classical monocyte;myeloid DC;neutrophil	esophagus;lymphoid system;tongue	Interleukin-1 receptor antagonist protein
P18621	RPL17	0.930863		0.930863	-0.930863			60S ribosomal protein L17
P18627	LAG3	0.557126		0.557126	-0.557126	gdT-cell;MAIT T-cell;memory CD8 T-cell	lymphoid system;ovary	Lymphocyte activation gene 3 protein
P18669	PGAM1	1.7227	1.9274	1.9274	0.204695			Phosphoglycerate mutase 1
P18754	RCC1	0.677062		0.677062	-0.677062			Regulator of chromosome condensation
P18827	SDC1	1.31088		1.31088	-1.31088	memory B-cell	liver;placenta	Syndecan-1
P18850	ATF6	1.41935		1.41935	-1.41935			Cyclic AMP-dependent transcription factor ATF-6 alpha
P18859	ATP5PF	1.12844	1.17253	1.17253	0.0440879			ATP synthase-coupling factor 6, mitochondrial
P19012	KRT15	2.26729	1.94824	2.26729	-0.319044		breast;esophagus;skin 1;vagina	Keratin, type I cytoskeletal 15
P19013	KRT4	2.20526	1.9596	2.20526	-0.245654		esophagus;lymphoid system;tongue	Keratin, type II cytoskeletal 4
P19021	PAM	2.04414		2.04414	-2.04414		heart muscle	Peptidyl-glycine alpha-amidating monooxygenase
P19022	CDH2	1.84014		1.84014	-1.84014	basophil;neutrophil	heart muscle;parathyroid gland	Cadherin-2
P19086	GNAZ	1.48006	1.98961	1.98961	0.50955		brain	Guanine nucleotide-binding protein G(z) subunit alpha
P19105	MYL12A		2.59022	2.59022	2.59022		blood;heart muscle;skeletal muscle	Myosin regulatory light chain 12A
P19237	TNNI1	1.07448		1.07448	-1.07448		skeletal muscle	Troponin I, slow skeletal muscle
P19256	CD58	1.23701	1.23831	1.23831	0.00129464			Lymphocyte function-associated antigen 3
P19320	VCAM1	2.40237		2.40237	-2.40237	gdT-cell;memory CD8 T-cell;naive CD8 T-cell	kidney;lymphoid system	Vascular cell adhesion protein 1
P19338	NCL	1.22258		1.22258	-1.22258			Nucleolin
P19367	HK1	1.02728	2.21489	2.21489	1.18762			Hexokinase-1
P19404	NDUFV2	0.576631	1.40447	1.40447	0.827836			NADH dehydrogenase [ubiquinone] flavoprotein 2, mitochondrial
P19429	TNNI3	1.25668		1.25668	-1.25668		heart muscle	Troponin I, cardiac muscle
P19438	TNFRSF1A	0.967383		0.967383	-0.967383	neutrophil		Tumor necrosis factor receptor superfamily member 1A
P19440	GGT1	1.27357		1.27357	-1.27357		kidney;seminal vesicle	Glutathione hydrolase 1 proenzyme
P19474	TRIM21		0.545272	0.545272	0.545272		blood	E3 ubiquitin-protein ligase TRIM21
P19525	EIF2AK2	0.757196		0.757196	-0.757196			Interferon-induced, double-stranded RNA-activated protein kinase
P19526	FUT1	0.751913		0.751913	-0.751913		pancreas	Galactoside alpha-(1,2)-fucosyltransferase 1
P19623	SRM	0.95296		0.95296	-0.95296		pancreas	Spermidine synthase
P19634	SLC9A1	1.52814	1.7942	1.7942	0.266061		salivary gland	Sodium/hydrogen exchanger 1
P19652	ORM2	3.17397	2.29937	3.17397	-0.874597	neutrophil	liver	Alpha-1-acid glycoprotein 2
P19784	CSNK2A2	1.91274	0.482727	1.91274	-1.43001			Casein kinase II subunit alpha'
P19801	AOC1	1.86257		1.86257	-1.86257	eosinophil	intestine;placenta	Amiloride-sensitive amine oxidase [copper-containing]
P19823	ITIH2	3.2868	3.05945	3.2868	-0.227356		liver	Inter-alpha-trypsin inhibitor heavy chain H2
P19827	ITIH1	3.3229	3.00742	3.3229	-0.315476	classical monocyte	liver	Inter-alpha-trypsin inhibitor heavy chain H1
P19835	CEL	0.902926		0.902926	-0.902926			Bile salt-activated lipase
P19838	NFKB1		1.18399	1.18399	1.18399			Nuclear factor NF-kappa-B p105 subunit
P19878	NCF2	0.949767		0.949767	-0.949767	eosinophil;neutrophil	blood;bone marrow;lung;lymphoid system	Neutrophil cytosol factor 2
P19883	FST	1.29622		1.29622	-1.29622	memory CD4 T-cell;naive CD4 T-cell;non-classical monocyte	liver	Follistatin
P19957	PI3	1.02503		1.02503	-1.02503	neutrophil	blood;esophagus;lymphoid system;tongue	Elafin
P19961	AMY2B	1.68904		1.68904	-1.68904	classical monocyte	pancreas	Alpha-amylase 2B
P19971	TYMP	1.3879	1.81519	1.81519	0.427288	classical monocyte;eosinophil;intermediate monocyte;myeloid DC;neutrophil;non-classical monocyte	lymphoid system	Thymidine phosphorylase
P20020	ATP2B1	0.380491	1.17625	1.17625	0.795759		brain	Plasma membrane calcium-transporting ATPase 1
P20023	CR2	1.87667	0.747023	1.87667	-1.12965	memory B-cell;naive B-cell	lymphoid system	Complement receptor type 2
P20036	HLA-DPA1	0.802273		0.802273	-0.802273	classical monocyte;intermediate monocyte;memory B-cell;myeloid DC;naive B-cell;non-classical monocyte;plasmacytoid DC	blood	HLA class II histocompatibility antigen, DP alpha 1 chain
P20042	EIF2S2	1.1543	1.04024	1.1543	-0.114063			Eukaryotic translation initiation factor 2 subunit 2
P20061	TCN1	1.21173		1.21173	-1.21173	basophil	blood;salivary gland	Transcobalamin-1
P20062	TCN2	1.62737		1.62737	-1.62737	classical monocyte;intermediate monocyte;non-classical monocyte	kidney	Transcobalamin-2
P20073	ANXA7	0.718855	1.66381	1.66381	0.944952			Annexin A7
P20138	CD33	1.38524		1.38524	-1.38524	classical monocyte;intermediate monocyte;myeloid DC;non-classical monocyte	blood;lymphoid system	Myeloid cell surface antigen CD33
P20160	AZU1	1.06076	1.13006	1.13006	0.0693045	classical monocyte;neutrophil	bone marrow	Azurocidin
P20231	TPSB2	1.51779		1.51779	-1.51779	basophil	gallbladder	Tryptase beta-2
P20273	CD22	0.539269		0.539269	-0.539269	memory B-cell;naive B-cell	blood;lymphoid system;ovary	B-cell receptor CD22
P20290	BTF3	0.797303		0.797303	-0.797303			Transcription factor BTF3
P20333	TNFRSF1B	1.17187		1.17187	-1.17187	non-classical monocyte	blood	Tumor necrosis factor receptor superfamily member 1B
P20338	RAB4A		1.40714	1.40714	1.40714	eosinophil		Ras-related protein Rab-4A
P20339	RAB5A		1.50456	1.50456	1.50456			Ras-related protein Rab-5A
P20340	RAB6A		1.64707	1.64707	1.64707			Ras-related protein Rab-6A
P20618	PSMB1	1.37792	1.21804	1.37792	-0.159878			Proteasome subunit beta type-1
P20645	M6PR	0.915371	1.39859	1.39859	0.483218			Cation-dependent mannose-6-phosphate receptor
P20674	COX5A	1.30476	1.83603	1.83603	0.531269		heart muscle;skeletal muscle	Cytochrome c oxidase subunit 5A, mitochondrial
P20700	LMNB1	1.07403		1.07403	-1.07403		lymphoid system	Lamin-B1
P20701	ITGAL	1.25526	0.0610951	1.25526	-1.19416		blood;lymphoid system	Integrin alpha-L
P20702	ITGAX	0.6904		0.6904	-0.6904	classical monocyte;eosinophil;intermediate monocyte;myeloid DC;neutrophil;NK-cell;non-classical monocyte	adipose tissue;blood;lung;lymphoid system	Integrin alpha-X
P20711	DDC	0.879039		0.879039	-0.879039		intestine;kidney	Aromatic-L-amino-acid decarboxylase
P20742	PZP	3.04434	2.95004	3.04434	-0.094295	gdT-cell;MAIT T-cell	liver	Pregnancy zone protein
P20774	OGN	1.75461		1.75461	-1.75461	T-reg	parathyroid gland	Mimecan
P20810	CAST	1.54274	1.44833	1.54274	-0.0944109		skeletal muscle	Calpastatin
P20827	EFNA1	1.30946		1.30946	-1.30946	naive CD4 T-cell;naive CD8 T-cell	liver	Ephrin-A1
P20839	IMPDH1	1.01718		1.01718	-1.01718	classical monocyte;eosinophil;intermediate monocyte;myeloid DC;neutrophil;non-classical monocyte		Inosine-5'-monophosphate dehydrogenase 1
P20849	COL9A1	0.817995		0.817995	-0.817995		prostate;retina	Collagen alpha-1(IX) chain
P20851	C4BPB	2.4867	2.40596	2.4867	-0.080742	naive CD4 T-cell;plasmacytoid DC	liver	C4b-binding protein beta chain
P20908	COL5A1	1.39207		1.39207	-1.39207	MAIT T-cell	cervix, uterine	Collagen alpha-1(V) chain
P20929	NEB	1.45748		1.45748	-1.45748		skeletal muscle	Nebulin
P20930	FLG	1.26461	1.15699	1.26461	-0.107617		esophagus;skin 1;tongue	Filaggrin
P20933	AGA	1.48453		1.48453	-1.48453			N(4)-(beta-N-acetylglucosaminyl)-L-asparaginase
P20936	RASA1	0.408441	1.53079	1.53079	1.12235		placenta	Ras GTPase-activating protein 1
P20962	PTMS	0.911433		0.911433	-0.911433	basophil;eosinophil;plasmacytoid DC		Parathymosin
P21128	ENDOU	0.657813		0.657813	-0.657813		esophagus;placenta;tongue	Poly(U)-specific endoribonuclease
P21246	PTN	1.78016		1.78016	-1.78016		parathyroid gland	Pleiotrophin
P21266	GSTM3	1.1864	1.31101	1.31101	0.124606	naive CD4 T-cell	seminal vesicle;testis	Glutathione S-transferase Mu 3
P21281	ATP6V1B2	1.02602	1.53584	1.53584	0.509825	classical monocyte;eosinophil;intermediate monocyte;myeloid DC;neutrophil;non-classical monocyte	blood	V-type proton ATPase subunit B, brain
P21283	ATP6V1C1		1.07823	1.07823	1.07823			V-type proton ATPase subunit C 1
P21291	CSRP1	1.37491	2.05387	2.05387	0.67896		seminal vesicle	Cysteine and glycine-rich protein 1
P21333	FLNA	2.32346	3.1769	3.1769	0.853448		smooth muscle;urinary bladder	Filamin-A
P21399	ACO1	1.50838	1.61052	1.61052	0.102138		liver	Cytoplasmic aconitate hydratase
P21549	AGXT	1.46482		1.46482	-1.46482		liver	Serine--pyruvate aminotransferase
P21583	KITLG	1.02076		1.02076	-1.02076			Kit ligand
P21589	NT5E	1.22955		1.22955	-1.22955	memory B-cell;memory CD8 T-cell;naive B-cell;naive CD8 T-cell		5'-nucleotidase
P21695	GPD1	1.3631		1.3631	-1.3631		adipose tissue;skeletal muscle	Glycerol-3-phosphate dehydrogenase [NAD(+)], cytoplasmic
P21709	EPHA1	1.5621		1.5621	-1.5621	memory CD4 T-cell;naive CD4 T-cell;naive CD8 T-cell	parathyroid gland	Ephrin type-A receptor 1
P21731	TBXA2R		1.75459	1.75459	1.75459	naive B-cell		Thromboxane A2 receptor
P21741	MDK	1.64088		1.64088	-1.64088	memory B-cell;neutrophil	ovary	Midkine
P21757	MSR1	0.733055		0.733055	-0.733055	intermediate monocyte	adipose tissue;lung	Macrophage scavenger receptor types I and II
P21796	VDAC1	1.39264	1.87838	1.87838	0.485737		skeletal muscle	Voltage-dependent anion-selective channel protein 1
P21802	FGFR2	1.02971		1.02971	-1.02971	basophil;eosinophil	brain	Fibroblast growth factor receptor 2
P21810	BGN	1.31129		1.31129	-1.31129			Biglycan
P21817	RYR1	1.4302		1.4302	-1.4302	intermediate monocyte;myeloid DC;non-classical monocyte	skeletal muscle	Ryanodine receptor 1
P21860	ERBB3	0.906421		0.906421	-0.906421	basophil		Receptor tyrosine-protein kinase erbB-3
P21912	SDHB	0.599084	1.66744	1.66744	1.06836			Succinate dehydrogenase [ubiquinone] iron-sulfur subunit, mitochondrial
P21926	CD9	0.69942	1.9341	1.9341	1.23468	basophil;eosinophil		CD9 antigen
P21964	COMT	0.727004	1.49088	1.49088	0.763874		liver	Catechol O-methyltransferase
P21980	TGM2	1.28629	1.23353	1.28629	-0.0527551	intermediate monocyte;memory B-cell;myeloid DC	liver;placenta	Protein-glutamine gamma-glutamyltransferase 2
P22001	KCNA3		1.56085	1.56085	1.56085		lymphoid system	Potassium voltage-gated channel subfamily A member 3
P22004	BMP6	0.652279		0.652279	-0.652279	basophil;neutrophil	placenta	Bone morphogenetic protein 6
P22033	MMUT	1.47288		1.47288	-1.47288		liver	Methylmalonyl-CoA mutase, mitochondrial
P22059	OSBP	1.02616	2.32754	2.32754	1.30138			Oxysterol-binding protein 1
P22061	PCMT1	1.26188	1.6318	1.6318	0.369926			Protein-L-isoaspartate(D-aspartate) O-methyltransferase
P22087	FBL	0.723004		0.723004	-0.723004			rRNA 2'-O-methyltransferase fibrillarin
P22102	GART	1.20592	1.13389	1.20592	-0.0720316			Trifunctional purine biosynthetic protein adenosine-3
P22105	TNXB	2.49267	1.52511	2.49267	-0.967558			Tenascin-X
P22223	CDH3	1.01472		1.01472	-1.01472		lymphoid system;retina	Cadherin-3
P22234	PAICS	1.03825	1.74339	1.74339	0.705134			Multifunctional protein ADE2
P22303	ACHE	1.23115		1.23115	-1.23115		brain;skeletal muscle	Acetylcholinesterase
P22304	IDS	1.55961		1.55961	-1.55961		brain	Iduronate 2-sulfatase
P22307	SCP2	1.40223	1.2596	1.40223	-0.142635		liver	Non-specific lipid-transfer protein
P22314	UBA1	1.64151	2.33494	2.33494	0.693436			Ubiquitin-like modifier-activating enzyme 1
P22352	GPX3	2.6558	1.49045	2.6558	-1.16536	neutrophil	kidney;thyroid gland	Glutathione peroxidase 3
P22413	ENPP1	1.2548		1.2548	-1.2548	NK-cell		Ectonucleotide pyrophosphatase/phosphodiesterase family member 1
P22455	FGFR4	1.33373		1.33373	-1.33373	neutrophil	gallbladder;kidney;liver	Fibroblast growth factor receptor 4
P22466	GAL	1.71105		1.71105	-1.71105	intermediate monocyte	pituitary gland	Galanin peptides
P22607	FGFR3	1.11391		1.11391	-1.11391		skin 1	Fibroblast growth factor receptor 3
P22626	HNRNPA2B1	1.44795		1.44795	-1.44795			Heterogeneous nuclear ribonucleoproteins A2/B1
P22676	CALB2	0.544823		0.544823	-0.544823		adipose tissue;brain	Calretinin
P22681	CBL	1.36757	2.07442	2.07442	0.706845	neutrophil	lymphoid system	E3 ubiquitin-protein ligase CBL
P22692	IGFBP4	2.05861		2.05861	-2.05861	MAIT T-cell;NK-cell	ovary	Insulin-like growth factor-binding protein 4
P22694	PRKACB	0.730303	2.18812	2.18812	1.45782		brain	cAMP-dependent protein kinase catalytic subunit beta
P22695	UQCRC2	0.794318	1.80945	1.80945	1.01513			Cytochrome b-c1 complex subunit 2, mitochondrial
P22735	TGM1	0.923016		0.923016	-0.923016	memory CD4 T-cell	esophagus;lymphoid system;tongue	Protein-glutamine gamma-glutamyltransferase K
P22748	CA4	0.96778	1.28107	1.28107	0.313289	neutrophil	intestine	Carbonic anhydrase 4
P22749	GNLY	0.802134		0.802134	-0.802134	gdT-cell;NK-cell	blood	Granulysin
P22792	CPN2	2.96049	2.2454	2.96049	-0.71509	neutrophil	liver	Carboxypeptidase N subunit 2
P22830	FECH		0.368653	0.368653	0.368653		bone marrow	Ferrochelatase, mitochondrial
P22891	PROZ	2.23143	0.842227	2.23143	-1.38921	intermediate monocyte;T-reg	liver	Vitamin K-dependent protein Z
P22894	MMP8	0.986761		0.986761	-0.986761	neutrophil;non-classical monocyte	bone marrow	Neutrophil collagenase
P22897	MRC1	2.19126		2.19126	-2.19126	myeloid DC	lung;lymphoid system	Macrophage mannose receptor 1
P23083	IGHV1-2	2.52049	2.59755	2.59755	0.0770663			Immunoglobulin heavy variable 1-2
P23109	AMPD1	2.02841		2.02841	-2.02841	memory B-cell	skeletal muscle	AMP deaminase 1
P23141	CES1	1.68862		1.68862	-1.68862	classical monocyte;myeloid DC	liver	Liver carboxylesterase 1
P23142	FBLN1	3.01927	2.4159	3.01927	-0.603366	non-classical monocyte	placenta;vagina	Fibulin-1
P23219	PTGS1	1.24521	2.36094	2.36094	1.11572		smooth muscle;urinary bladder	Prostaglandin G/H synthase 1
P23229	ITGA6	1.31133	2.23483	2.23483	0.923495	eosinophil		Integrin alpha-6
P23246	SFPQ	1.2056		1.2056	-1.2056			Splicing factor, proline- and glutamine-rich
P23258	TUBG1		1.32978	1.32978	1.32978		testis	Tubulin gamma-1 chain
P23276	KEL		0.240167	0.240167	0.240167	intermediate monocyte	bone marrow;testis	Kell blood group glycoprotein
P23280	CA6	1.29459		1.29459	-1.29459	naive CD8 T-cell	salivary gland	Carbonic anhydrase 6
P23284	PPIB	1.60988	2.12786	2.12786	0.517985			Peptidyl-prolyl cis-trans isomerase B
P23297	S100A1	1.01697		1.01697	-1.01697	basophil	heart muscle;skeletal muscle	Protein S100-A1
P23327	HRC	0.950463		0.950463	-0.950463		heart muscle;skeletal muscle	Sarcoplasmic reticulum histidine-rich calcium-binding protein
P23368	ME2	0.959914	1.61671	1.61671	0.656796			NAD-dependent malic enzyme, mitochondrial
P23378	GLDC	1.19927		1.19927	-1.19927		kidney;liver;placenta	Glycine dehydrogenase (decarboxylating), mitochondrial
P23381	WARS1	1.73652	1.33934	1.73652	-0.397181	intermediate monocyte;non-classical monocyte	blood;thyroid gland	Tryptophan--tRNA ligase, cytoplasmic
P23396	RPS3	1.1612		1.1612	-1.1612			40S ribosomal protein S3
P23434	GCSH	0.814813		0.814813	-0.814813		liver	Glycine cleavage system H protein, mitochondrial
P23435	CBLN1	1.26761		1.26761	-1.26761		brain	Cerebellin-1
P23467	PTPRB	1.66257	0.957515	1.66257	-0.705053	memory B-cell		Receptor-type tyrosine-protein phosphatase beta
P23468	PTPRD	1.63651		1.63651	-1.63651		brain;parathyroid gland	Receptor-type tyrosine-protein phosphatase delta
P23470	PTPRG	2.00315		2.00315	-2.00315	memory B-cell		Receptor-type tyrosine-protein phosphatase gamma
P23471	PTPRZ1	1.36948		1.36948	-1.36948		brain	Receptor-type tyrosine-protein phosphatase zeta
P23490	LORICRIN	0.736599	1.10502	1.10502	0.368424		skin 1	Loricrin
P23526	AHCY	1.25808	1.20464	1.25808	-0.0534485			Adenosylhomocysteinase
P23528	CFL1	1.92136	2.32386	2.32386	0.4025			Cofilin-1
P23560	BDNF	1.12544		1.12544	-1.12544		brain;smooth muscle	Brain-derived neurotrophic factor
P23588	EIF4B	0.918151	1.70108	1.70108	0.782933			Eukaryotic translation initiation factor 4B
P23610	F8A1		0.324279	0.324279	0.324279			40-kDa huntingtin-associated protein
P23634	ATP2B4		0.87037	0.87037	0.87037			Plasma membrane calcium-transporting ATPase 4
P23786	CPT2		1.39136	1.39136	1.39136		liver	Carnitine O-palmitoyltransferase 2, mitochondrial
P23919	DTYMK	0.371005	0.391727	0.391727	0.0207216			Thymidylate kinase
P23921	RRM1	0.726831		0.726831	-0.726831		lymphoid system	Ribonucleoside-diphosphate reductase large subunit
P24043	LAMA2	2.05266		2.05266	-2.05266	MAIT T-cell	heart muscle;placenta	Laminin subunit alpha-2
P24158	PRTN3	0.716714	0.874151	0.874151	0.157436	neutrophil	bone marrow	Myeloblastin
P24298	GPT	1.58858		1.58858	-1.58858	intermediate monocyte;non-classical monocyte	liver;skeletal muscle	Alanine aminotransferase 1
P24347	MMP11	1.12935		1.12935	-1.12935	plasmacytoid DC	endometrium 1;placenta	Stromelysin-3
P24387	CRHBP	1.66649		1.66649	-1.66649	neutrophil	brain;liver	Corticotropin-releasing factor-binding protein
P24394	IL4R	0.918302		0.918302	-0.918302	naive B-cell		Interleukin-4 receptor subunit alpha
P24534	EEF1B2	0.917536	1.92666	1.92666	1.00913			Elongation factor 1-beta
P24539	ATP5PB	1.18519	1.51401	1.51401	0.328817		skeletal muscle	ATP synthase F(0) complex subunit B1, mitochondrial
P24557	TBXAS1	1.18309	2.29698	2.29698	1.11389	basophil;classical monocyte;eosinophil;intermediate monocyte;myeloid DC;neutrophil;non-classical monocyte	blood;lymphoid system	Thromboxane-A synthase
P24592	IGFBP6	1.96704		1.96704	-1.96704	eosinophil;non-classical monocyte		Insulin-like growth factor-binding protein 6
P24593	IGFBP5	2.04926		2.04926	-2.04926		ovary	Insulin-like growth factor-binding protein 5
P24666	ACP1	1.0948	1.05778	1.0948	-0.0370202			Low molecular weight phosphotyrosine protein phosphatase
P24752	ACAT1	1.21733	0.990107	1.21733	-0.227224		liver	Acetyl-CoA acetyltransferase, mitochondrial
P24821	TNC	2.25299	1.85839	2.25299	-0.394609	neutrophil	smooth muscle	Tenascin
P24844	MYL9	1.43942	2.57496	2.57496	1.13555	eosinophil;neutrophil	smooth muscle;urinary bladder	Myosin regulatory light polypeptide 9
P24855	DNASE1	0.948318		0.948318	-0.948318		intestine	Deoxyribonuclease-1
P25098	GRK2	0.518774	1.27398	1.27398	0.755209		bone marrow	Beta-adrenergic receptor kinase 1
P25116	F2R		1.67012	1.67012	1.67012	gdT-cell	lymphoid system	Proteinase-activated receptor 1
P25205	MCM3	1.26421		1.26421	-1.26421		lymphoid system	DNA replication licensing factor MCM3
P25311	AZGP1	3.24247	1.7801	3.24247	-1.46237		liver;salivary gland	Zinc-alpha-2-glycoprotein
P25325	MPST	1.21259	1.50169	1.50169	0.289101		liver	3-mercaptopyruvate sulfurtransferase
P25398	RPS12	1.1793	0.87077	1.1793	-0.308527			40S ribosomal protein S12
P25445	FAS	1.03415		1.03415	-1.03415	neutrophil		Tumor necrosis factor receptor superfamily member 6
P25685	DNAJB1	0.558112		0.558112	-0.558112		vagina	DnaJ homolog subfamily B member 1
P25686	DNAJB2	1.17602	0.987339	1.17602	-0.188677			DnaJ homolog subfamily B member 2
P25705	ATP5F1A	1.24188	2.5056	2.5056	1.26372			ATP synthase subunit alpha, mitochondrial
P25774	CTSS	1.48495		1.48495	-1.48495	classical monocyte;intermediate monocyte;myeloid DC;neutrophil;non-classical monocyte	blood;lymphoid system	Cathepsin S
P25786	PSMA1	1.4388	1.37939	1.4388	-0.059414			Proteasome subunit alpha type-1
P25787	PSMA2	1.4868	1.38996	1.4868	-0.0968412			Proteasome subunit alpha type-2
P25788	PSMA3	1.30759	1.74295	1.74295	0.435353			Proteasome subunit alpha type-3
P25789	PSMA4	1.42789	1.50813	1.50813	0.0802467			Proteasome subunit alpha type-4
P25815	S100P	1.06541		1.06541	-1.06541	basophil;eosinophil;neutrophil	blood;bone marrow;stomach 1;urinary bladder	Protein S100-P
P25940	COL5A3	1.08593		1.08593	-1.08593	MAIT T-cell	adipose tissue	Collagen alpha-3(V) chain
P25942	CD40		1.07295	1.07295	1.07295	memory B-cell;naive B-cell		Tumor necrosis factor receptor superfamily member 5
P26006	ITGA3	1.06993		1.06993	-1.06993	T-reg		Integrin alpha-3
P26010	ITGB7	1.07639		1.07639	-1.07639		blood;lymphoid system	Integrin beta-7
P26022	PTX3	1.15103	1.10675	1.15103	-0.0442783	eosinophil	adipose tissue;skeletal muscle;urinary bladder	Pentraxin-related protein PTX3
P26038	MSN	2.02853	2.57185	2.57185	0.543324			Moesin
P26196	DDX6	1.10968	0.983874	1.10968	-0.125809			Probable ATP-dependent RNA helicase DDX6
P26368	U2AF2	0.809397		0.809397	-0.809397			Splicing factor U2AF 65 kDa subunit
P26373	RPL13	1.25508		1.25508	-1.25508			60S ribosomal protein L13
P26440	IVD	0.107197	1.55541	1.55541	1.44821			Isovaleryl-CoA dehydrogenase, mitochondrial
P26447	S100A4	1.18501	1.36168	1.36168	0.176673		blood	Protein S100-A4
P26572	MGAT1	1.40912		1.40912	-1.40912			Alpha-1,3-mannosyl-glycoprotein 2-beta-N-acetylglucosaminyltransferase
P26583	HMGB2	0.993979		0.993979	-0.993979		blood;bone marrow;lymphoid system	High mobility group protein B2
P26599	PTBP1	0.919935	0.924683	0.924683	0.00474897			Polypyrimidine tract-binding protein 1
P26639	TARS1	0.953709	1.53145	1.53145	0.577743			Threonine--tRNA ligase 1, cytoplasmic
P26640	VARS1	0.847181	1.01442	1.01442	0.167234			Valine--tRNA ligase
P26641	EEF1G	1.20858	1.98573	1.98573	0.777144		blood	Elongation factor 1-gamma
P26718	KLRK1	0.711656		0.711656	-0.711656	gdT-cell;MAIT T-cell;memory CD8 T-cell;naive CD8 T-cell;NK-cell	blood;lymphoid system	NKG2-D type II integral membrane protein
P26842	CD27	0.763532		0.763532	-0.763532	T-reg	blood;lymphoid system	CD27 antigen
P26885	FKBP2	0.973851	1.3125	1.3125	0.33865	plasmacytoid DC		Peptidyl-prolyl cis-trans isomerase FKBP2
P26927	MST1	2.86417	1.83946	2.86417	-1.02471			Hepatocyte growth factor-like protein
P26992	CNTFR	1.43656		1.43656	-1.43656		adipose tissue;skeletal muscle	Ciliary neurotrophic factor receptor subunit alpha
P27105	STOM	1.15275	2.24203	2.24203	1.08928			Stomatin
P27144	AK4	0.850396		0.850396	-0.850396	classical monocyte;myeloid DC	kidney;liver	Adenylate kinase 4, mitochondrial
P27169	PON1	3.06214	2.52911	3.06214	-0.533024	NK-cell	liver	Serum paraoxonase/arylesterase 1
P27338	MAOB	0.565975	1.71799	1.71799	1.15201	naive CD8 T-cell	liver	Amine oxidase [flavin-containing] B
P27348	YWHAQ	1.63247	2.38532	2.38532	0.752846			14-3-3 protein theta
P27361	MAPK3		1.33751	1.33751	1.33751	eosinophil;neutrophil		Mitogen-activated protein kinase 3
P27449	ATP6V0C		0.939352	0.939352	0.939352			V-type proton ATPase 16 kDa proteolipid subunit
P27482	CALML3	1.04321		1.04321	-1.04321		esophagus;skin 1;vagina	Calmodulin-like protein 3
P27487	DPP4	2.07146		2.07146	-2.07146	MAIT T-cell	intestine;parathyroid gland	Dipeptidyl peptidase 4
P27635	RPL10	1.24086		1.24086	-1.24086			60S ribosomal protein L10
P27694	RPA1	0.960189		0.960189	-0.960189			Replication protein A 70 kDa DNA-binding subunit
P27695	APEX1	0.895056		0.895056	-0.895056			DNA-(apurinic or apyrimidinic site) endonuclease
P27701	CD82		0.932894	0.932894	0.932894	neutrophil		CD82 antigen
P27708	CAD	1.00966	1.58635	1.58635	0.576691			CAD protein
P27797	CALR	1.99243	2.46268	2.46268	0.470254			Calreticulin
P27816	MAP4	1.43981	1.93907	1.93907	0.499258		brain;skeletal muscle	Microtubule-associated protein 4
P27824	CANX	1.40754	2.62076	2.62076	1.21321			Calnexin
P27918	CFP	2.59108	2.50332	2.59108	-0.0877658	classical monocyte;intermediate monocyte;myeloid DC;neutrophil;non-classical monocyte	blood;bone marrow;lymphoid system	Properdin
P27930	IL1R2	1.46414		1.46414	-1.46414	neutrophil	blood;lymphoid system	Interleukin-1 receptor type 2
P27986	PIK3R1		1.15074	1.15074	1.15074			Phosphatidylinositol 3-kinase regulatory subunit alpha
P27987	ITPKB	1.82046	1.98425	1.98425	0.163795		brain	Inositol-trisphosphate 3-kinase B
P28062	PSMB8	1.20414	1.35048	1.35048	0.14634			Proteasome subunit beta type-8
P28065	PSMB9	0.831947	1.13984	1.13984	0.307892		blood;lymphoid system	Proteasome subunit beta type-9
P28066	PSMA5	1.35833	1.50719	1.50719	0.148863			Proteasome subunit alpha type-5
P28070	PSMB4	1.38825	1.26255	1.38825	-0.125701			Proteasome subunit beta type-4
P28072	PSMB6	1.0794	0.441589	1.0794	-0.637816			Proteasome subunit beta type-6
P28074	PSMB5	1.33923	0.591023	1.33923	-0.748211			Proteasome subunit beta type-5
P28161	GSTM2	1.26707		1.26707	-1.26707			Glutathione S-transferase Mu 2
P28288	ABCD3	0.805351		0.805351	-0.805351			ATP-binding cassette sub-family D member 3
P28289	TMOD1	0.689325	0.842823	0.842823	0.153498		heart muscle;skeletal muscle	Tropomodulin-1
P28290	ITPRID2	1.22711	2.21477	2.21477	0.987658		pancreas	Protein ITPRID2
P28300	LOX	1.17766		1.17766	-1.17766			Protein-lysine 6-oxidase
P28331	NDUFS1	1.0162	1.74721	1.74721	0.731009		skeletal muscle	NADH-ubiquinone oxidoreductase 75 kDa subunit, mitochondrial
P28332	ADH6	1.19615		1.19615	-1.19615	neutrophil	liver	Alcohol dehydrogenase 6
P28482	MAPK1	0.846376	1.57881	1.57881	0.732431		brain	Mitogen-activated protein kinase 1
P28676	GCA	1.10507	1.15038	1.15038	0.0453092	eosinophil;neutrophil	blood;bone marrow;brain;lymphoid system	Grancalcin
P28799	GRN	1.96431	0.741416	1.96431	-1.2229	classical monocyte;intermediate monocyte;myeloid DC;neutrophil;non-classical monocyte;plasmacytoid DC		Progranulin
P28827	PTPRM	1.80121		1.80121	-1.80121	memory CD8 T-cell		Receptor-type tyrosine-protein phosphatase mu
P28838	LAP3	1.34196	1.80951	1.80951	0.467552			Cytosol aminopeptidase
P28845	HSD11B1	0.863501		0.863501	-0.863501	memory CD4 T-cell	liver	Corticosteroid 11-beta-dehydrogenase isozyme 1
P28906	CD34	1.49009	1.02143	1.49009	-0.468657			Hematopoietic progenitor cell antigen CD34
P28907	CD38		-0.0233772	-0.0233772	-0.0233772	NK-cell	lymphoid system;seminal vesicle	ADP-ribosyl cyclase/cyclic ADP-ribose hydrolase 1
P28908	TNFRSF8	0.210679		0.210679	-0.210679	intermediate monocyte;non-classical monocyte	blood	Tumor necrosis factor receptor superfamily member 8
P29017	CD1C	0.838574		0.838574	-0.838574	memory B-cell;myeloid DC	blood;lymphoid system	T-cell surface glycoprotein CD1c
P29034	S100A2	0.589372		0.589372	-0.589372	basophil	esophagus;tongue	Protein S100-A2
P29120	PCSK1	0.160434		0.160434	-0.160434	basophil	brain	Neuroendocrine convertase 1
P29122	PCSK6	1.11104	1.12498	1.12498	0.0139489	NK-cell	brain;liver;lymphoid system	Proprotein convertase subtilisin/kexin type 6
P29144	TPP2	1.28656	2.31211	2.31211	1.02555			Tripeptidyl-peptidase 2
P29218	IMPA1	0.971707	1.30546	1.30546	0.333757			Inositol monophosphatase 1
P29279	CCN2	1.36643	1.02932	1.36643	-0.337118	naive B-cell		CCN family member 2
P29317	EPHA2	0.716874		0.716874	-0.716874	plasmacytoid DC	esophagus	Ephrin type-A receptor 2
P29323	EPHB2	1.01405		1.01405	-1.01405	classical monocyte;intermediate monocyte	intestine	Ephrin type-B receptor 2
P29350	PTPN6	1.30488	1.94844	1.94844	0.64356		blood;lymphoid system	Tyrosine-protein phosphatase non-receptor type 6
P29353	SHC1	0.695047	1.23112	1.23112	0.536068			SHC-transforming protein 1
P29373	CRABP2	0.81607		0.81607	-0.81607	memory CD4 T-cell;naive CD4 T-cell;naive CD8 T-cell	esophagus;tongue	Cellular retinoic acid-binding protein 2
P29401	TKT	1.86503	1.9345	1.9345	0.0694633	classical monocyte;eosinophil;intermediate monocyte;myeloid DC;neutrophil;non-classical monocyte	bone marrow	Transketolase
P29508	SERPINB3	1.25624		1.25624	-1.25624		cervix, uterine;esophagus;vagina	Serpin B3
P29622	SERPINA4	2.95178	2.26782	2.95178	-0.683957		gallbladder;liver;pancreas	Kallistatin
P29692	EEF1D	1.15856	2.03641	2.03641	0.877842			Elongation factor 1-delta
P29762	CRABP1	0.373682		0.373682	-0.373682	myeloid DC	brain;retina;thyroid gland	Cellular retinoic acid-binding protein 1
P29965	CD40LG	1.0554	0.89338	1.0554	-0.162016	gdT-cell;MAIT T-cell;memory CD4 T-cell;naive CD4 T-cell	blood;intestine;lymphoid system	CD40 ligand
P29966	MARCKS	1.43862	0.747938	1.43862	-0.690681	intermediate monocyte;neutrophil		Myristoylated alanine-rich C-kinase substrate
P29972	AQP1	0.363089	1.36397	1.36397	1.00088		kidney	Aquaporin-1
P30038	ALDH4A1	0.741491	1.42431	1.42431	0.682819		kidney;liver	Delta-1-pyrroline-5-carboxylate dehydrogenase, mitochondrial
P30039	PBLD	1.24436		1.24436	-1.24436		intestine;kidney;liver	Phenazine biosynthesis-like domain-containing protein
P30040	ERP29	1.031	1.60003	1.60003	0.569032			Endoplasmic reticulum resident protein 29
P30041	PRDX6	1.88666	2.15827	2.15827	0.271609			Peroxiredoxin-6
P30043	BLVRB	1.95862	1.03718	1.95862	-0.921439	classical monocyte	bone marrow	Flavin reductase (NADPH)
P30044	PRDX5	1.27413	1.92541	1.92541	0.651273			Peroxiredoxin-5, mitochondrial
P30047	GCHFR	0.830503		0.830503	-0.830503		liver	GTP cyclohydrolase 1 feedback regulatory protein
P30048	PRDX3	1.07388	2.08216	2.08216	1.00828			Thioredoxin-dependent peroxide reductase, mitochondrial
P30049	ATP5F1D	0.685487	1.17326	1.17326	0.487776		skeletal muscle	ATP synthase subunit delta, mitochondrial
P30050	RPL12	1.12331		1.12331	-1.12331			60S ribosomal protein L12
P30084	ECHS1	1.22473	1.65232	1.65232	0.427595		liver	Enoyl-CoA hydratase, mitochondrial
P30085	CMPK1	0.982798	1.5722	1.5722	0.589407			UMP-CMP kinase
P30086	PEBP1	1.64196	1.40481	1.64196	-0.237142		liver	Phosphatidylethanolamine-binding protein 1
P30101	PDIA3	1.92196	2.52279	2.52279	0.600834			Protein disulfide-isomerase A3
P30153	PPP2R1A	1.32957	2.12229	2.12229	0.792725			Serine/threonine-protein phosphatase 2A 65 kDa regulatory subunit A alpha
P30203	CD6	0.951406		0.951406	-0.951406	gdT-cell;MAIT T-cell;memory CD4 T-cell;memory CD8 T-cell;naive CD4 T-cell;naive CD8 T-cell;T-reg	blood;lymphoid system	T-cell differentiation antigen CD6
P30273	FCER1G	1.36009	1.89343	1.89343	0.533348	non-classical monocyte	blood;lymphoid system	High affinity immunoglobulin epsilon receptor subunit gamma
P30405	PPIF	0.743681	2.25126	2.25126	1.50758	neutrophil		Peptidyl-prolyl cis-trans isomerase F, mitochondrial
P30419	NMT1	0.833459	1.27193	1.27193	0.438476			Glycylpeptide N-tetradecanoyltransferase 1
P30511	HLA-F	1.35967	1.85077	1.85077	0.491096			HLA class I histocompatibility antigen, alpha chain F
P30519	HMOX2	0.724843		0.724843	-0.724843			Heme oxygenase 2
P30520	ADSS2	1.18855		1.18855	-1.18855			Adenylosuccinate synthetase isozyme 2
P30530	AXL	1.57398		1.57398	-1.57398	NK-cell;plasmacytoid DC		Tyrosine-protein kinase receptor UFO
P30533	LRPAP1	1.29861		1.29861	-1.29861			Alpha-2-macroglobulin receptor-associated protein
P30536	TSPO		0.921398	0.921398	0.921398		blood	Translocator protein
P30566	ADSL	1.34305	1.40575	1.40575	0.0626957		skeletal muscle	Adenylosuccinate lyase
P30613	PKLR	1.30565		1.30565	-1.30565		intestine;kidney;liver	Pyruvate kinase PKLR
P30622	CLIP1	1.0013	1.40491	1.40491	0.403606		skeletal muscle	CAP-Gly domain-containing linker protein 1
P30626	SRI	1.17083	1.59126	1.59126	0.42043		intestine	Sorcin
P30711	GSTT1	1.02488		1.02488	-1.02488			Glutathione S-transferase theta-1
P30740	SERPINB1	1.47943	1.95806	1.95806	0.478631		esophagus;lymphoid system	Leukocyte elastase inhibitor
P30837	ALDH1B1	1.21943		1.21943	-1.21943		smooth muscle	Aldehyde dehydrogenase X, mitochondrial
P30838	ALDH3A1	0.77404		0.77404	-0.77404	NK-cell	esophagus;lymphoid system;stomach 1;tongue	Aldehyde dehydrogenase, dimeric NADP-preferring
P30876	POLR2B	0.540056		0.540056	-0.540056			DNA-directed RNA polymerase II subunit RPB2
P30990	NTS	1.31917		1.31917	-1.31917		intestine	Neurotensin/neuromedin N
P31025	LCN1	1.10105		1.10105	-1.10105		tongue	Lipocalin-1
P31040	SDHA	1.05321	1.62331	1.62331	0.570096		heart muscle;skeletal muscle	Succinate dehydrogenase [ubiquinone] flavoprotein subunit, mitochondrial
P31146	CORO1A	1.48272	1.86715	1.86715	0.38443		blood;bone marrow;lymphoid system	Coronin-1A
P31150	GDI1	1.61427	2.10925	2.10925	0.494979		brain	Rab GDP dissociation inhibitor alpha
P31151	S100A7	1.30757		1.30757	-1.30757		esophagus;lymphoid system;tongue	Protein S100-A7
P31153	MAT2A	1.25861		1.25861	-1.25861		pancreas	S-adenosylmethionine synthase
P31323	PRKAR2B	1.22757	2.24783	2.24783	1.02025	myeloid DC	adipose tissue;breast	cAMP-dependent protein kinase type II-beta regulatory subunit
P31327	CPS1	1.80838		1.80838	-1.80838		liver	Carbamoyl-phosphate synthase [ammonia], mitochondrial
P31350	RRM2	0.820518		0.820518	-0.820518	T-reg	lymphoid system	Ribonucleoside-diphosphate reductase subunit M2
P31415	CASQ1	1.17794		1.17794	-1.17794		skeletal muscle;tongue	Calsequestrin-1
P31431	SDC4	1.11545		1.11545	-1.11545		liver	Syndecan-4
P31645	SLC6A4	1.22711	1.13996	1.22711	-0.0871585	neutrophil	intestine;lung	Sodium-dependent serotonin transporter
P31689	DNAJA1	1.30009	1.13144	1.30009	-0.168644		vagina	DnaJ homolog subfamily A member 1
P31749	AKT1		1.81584	1.81584	1.81584	eosinophil		RAC-alpha serine/threonine-protein kinase
P31751	AKT2		1.79276	1.79276	1.79276			RAC-beta serine/threonine-protein kinase
P31785	IL2RG	0.449557		0.449557	-0.449557		blood;lymphoid system	Cytokine receptor common subunit gamma
P31930	UQCRC1	1.04494	1.71546	1.71546	0.670525		skeletal muscle	Cytochrome b-c1 complex subunit 1, mitochondrial
P31937	HIBADH	1.10205	1.35408	1.35408	0.252033			3-hydroxyisobutyrate dehydrogenase, mitochondrial
P31939	ATIC	1.382	1.69186	1.69186	0.309865			Bifunctional purine biosynthesis protein ATIC
P31942	HNRNPH3	1.20824		1.20824	-1.20824			Heterogeneous nuclear ribonucleoprotein H3
P31943	HNRNPH1	1.14042		1.14042	-1.14042			Heterogeneous nuclear ribonucleoprotein H
P31944	CASP14	1.26125	0.906424	1.26125	-0.354828	neutrophil	skin 1	Caspase-14
P31946	YWHAB	1.72492	2.39558	2.39558	0.670656			14-3-3 protein beta/alpha
P31947	SFN	1.55931	2.04107	2.04107	0.481761	basophil	esophagus;lymphoid system;skin 1;tongue	14-3-3 protein sigma
P31948	STIP1	1.31599	1.97116	1.97116	0.655178		vagina	Stress-induced-phosphoprotein 1
P31949	S100A11	1.22685	0.699865	1.22685	-0.526986	neutrophil	blood;esophagus	Protein S100-A11
P31997	CEACAM8	1.1086		1.1086	-1.1086	neutrophil;non-classical monocyte	bone marrow;placenta	Carcinoembryonic antigen-related cell adhesion molecule 8
P32004	L1CAM	1.80908		1.80908	-1.80908	memory B-cell;naive B-cell	adrenal gland;brain	Neural cell adhesion molecule L1
P32019	INPP5B	1.51943	1.14412	1.51943	-0.375307			Type II inositol 1,4,5-trisphosphate 5-phosphatase
P32119	PRDX2	2.21941	1.86119	2.21941	-0.358224			Peroxiredoxin-2
P32320	CDA	1.13742		1.13742	-1.13742	neutrophil	blood;bone marrow	Cytidine deaminase
P32321	DCTD		0.729035	0.729035	0.729035			Deoxycytidylate deaminase
P32455	GBP1	0.699969		0.699969	-0.699969			Guanylate-binding protein 1
P32754	HPD	1.69378		1.69378	-1.69378	eosinophil;neutrophil;plasmacytoid DC	liver	4-hydroxyphenylpyruvate dioxygenase
P32926	DSG3	1.49724		1.49724	-1.49724	basophil	esophagus;lymphoid system;tongue	Desmoglein-3
P32929	CTH	1.25274		1.25274	-1.25274		liver	Cystathionine gamma-lyase
P32942	ICAM3	1.79309	0.627857	1.79309	-1.16523	neutrophil	blood;bone marrow;lymphoid system	Intercellular adhesion molecule 3
P32969	RPL9	0.789543		0.789543	-0.789543			60S ribosomal protein L9
P33121	ACSL1	0.836672	0.777897	0.836672	-0.0587753	neutrophil	adipose tissue;liver	Long-chain-fatty-acid--CoA ligase 1
P33151	CDH5	2.41338		2.41338	-2.41338		placenta	Cadherin-5
P33176	KIF5B	1.01731	1.90785	1.90785	0.890539			Kinesin-1 heavy chain
P33240	CSTF2	0.992679		0.992679	-0.992679			Cleavage stimulation factor subunit 2
P33241	LSP1	1.06462	1.53753	1.53753	0.472912		blood	Lymphocyte-specific protein 1
P33316	DUT	1.09754	1.18803	1.18803	0.0904851			Deoxyuridine 5'-triphosphate nucleotidohydrolase, mitochondrial
P33527	ABCC1		1.3778	1.3778	1.3778	basophil;eosinophil;T-reg		Multidrug resistance-associated protein 1
P33764	S100A3	1.18752		1.18752	-1.18752	intermediate monocyte;non-classical monocyte;plasmacytoid DC	skin 1	Protein S100-A3
P33908	MAN1A1	2.23269	0.0906969	2.23269	-2.14199		liver	Mannosyl-oligosaccharide 1,2-alpha-mannosidase IA
P33991	MCM4	0.95493		0.95493	-0.95493		lymphoid system	DNA replication licensing factor MCM4
P33992	MCM5	1.30964		1.30964	-1.30964		bone marrow;lymphoid system	DNA replication licensing factor MCM5
P33993	MCM7	1.43727		1.43727	-1.43727			DNA replication licensing factor MCM7
P34059	GALNS	1.17611		1.17611	-1.17611			N-acetylgalactosamine-6-sulfatase
P34096	RNASE4	1.6932	0.932166	1.6932	-0.761031	classical monocyte	liver	Ribonuclease 4
P34810	CD68		1.11248	1.11248	1.11248	classical monocyte;intermediate monocyte;non-classical monocyte	blood;lymphoid system	Macrosialin
P34896	SHMT1	1.14676	0.968884	1.14676	-0.177871		kidney;liver	Serine hydroxymethyltransferase, cytosolic
P34897	SHMT2	1.09655	1.13689	1.13689	0.040338		liver	Serine hydroxymethyltransferase, mitochondrial
P34913	EPHX2	1.37518	1.20264	1.37518	-0.172542	naive CD4 T-cell	intestine;liver	Bifunctional epoxide hydrolase 2
P34931	HSPA1L	1.68725		1.68725	-1.68725		testis;vagina	Heat shock 70 kDa protein 1-like
P34932	HSPA4	1.68251	1.79127	1.79127	0.10876			Heat shock 70 kDa protein 4
P34949	MPI	0.934887	1.04969	1.04969	0.114798			Mannose-6-phosphate isomerase
P35030	PRSS3	2.26876		2.26876	-2.26876	basophil	pancreas	Trypsin-3
P35052	GPC1	1.44089		1.44089	-1.44089		skin 1	Glypican-1
P35080	PFN2	0.469711		0.469711	-0.469711		brain	Profilin-2
P35221	CTNNA1	0.749205	1.28384	1.28384	0.534633			Catenin alpha-1
P35222	CTNNB1	1.19168	0.812209	1.19168	-0.37947			Catenin beta-1
P35232	PHB	1.10866	1.61444	1.61444	0.505777			Prohibitin
P35236	PTPN7		1.5338	1.5338	1.5338		bone marrow;lymphoid system	Tyrosine-protein phosphatase non-receptor type 7
P35237	SERPINB6	1.2774	1.84911	1.84911	0.571712			Serpin B6
P35241	RDX	1.68967	2.14673	2.14673	0.457061		adrenal gland	Radixin
P35244	RPA3	0.480823		0.480823	-0.480823			Replication protein A 14 kDa subunit
P35247	SFTPD	1.02528		1.02528	-1.02528	intermediate monocyte;non-classical monocyte	lung	Pulmonary surfactant-associated protein D
P35249	RFC4	0.540056		0.540056	-0.540056			Replication factor C subunit 4
P35268	RPL22	1.29826		1.29826	-1.29826			60S ribosomal protein L22
P35270	SPR	0.829974		0.829974	-0.829974	classical monocyte;intermediate monocyte;myeloid DC	pancreas	Sepiapterin reductase
P35318	ADM	1.54002		1.54002	-1.54002	neutrophil	placenta	Pro-adrenomedullin
P35442	THBS2	1.5477		1.5477	-1.5477		breast;urinary bladder	Thrombospondin-2
P35443	THBS4	2.23632	1.41417	2.23632	-0.822151	eosinophil	adipose tissue;heart muscle;skeletal muscle;smooth muscle	Thrombospondin-4
P35475	IDUA	1.00399		1.00399	-1.00399			Alpha-L-iduronidase
P35527	KRT9	3.17814	2.86418	3.17814	-0.31396		lymphoid system;skin 1	Keratin, type I cytoskeletal 9
P35542	SAA4	2.81023	2.15269	2.81023	-0.657544	memory B-cell	liver	Serum amyloid A-4 protein
P35555	FBN1	2.36011	0.389834	2.36011	-1.97027		placenta	Fibrillin-1
P35556	FBN2	1.578		1.578	-1.578	classical monocyte;non-classical monocyte	placenta	Fibrillin-2
P35558	PCK1	1.39819		1.39819	-1.39819		liver	Phosphoenolpyruvate carboxykinase, cytosolic [GTP]
P35568	IRS1		1.90858	1.90858	1.90858	memory B-cell;naive B-cell		Insulin receptor substrate 1
P35573	AGL	1.21183	0.739266	1.21183	-0.472566		liver;skeletal muscle;tongue	Glycogen debranching enzyme
P35579	MYH9	1.99236	3.30995	3.30995	1.31759			Myosin-9
P35580	MYH10	1.63587	2.44585	2.44585	0.809982	neutrophil		Myosin-10
P35590	TIE1	1.70231		1.70231	-1.70231	basophil;NK-cell		Tyrosine-protein kinase receptor Tie-1
P35606	COPB2	0.82297	1.88219	1.88219	1.05922			Coatomer subunit beta'
P35609	ACTN2	1.80565		1.80565	-1.80565		heart muscle;skeletal muscle;tongue	Alpha-actinin-2
P35611	ADD1	1.23095	2.38148	2.38148	1.15053			Alpha-adducin
P35612	ADD2	1.09085	1.96276	1.96276	0.871906	memory B-cell;non-classical monocyte	bone marrow;brain	Beta-adducin
P35613	BSG	0.751241	1.79868	1.79868	1.04744			Basigin
P35625	TIMP3	0.993463	0.569234	0.993463	-0.424229	NK-cell	placenta;retina	Metalloproteinase inhibitor 3
P35637	FUS	0.842233		0.842233	-0.842233			RNA-binding protein FUS
P35658	NUP214	0.927164		0.927164	-0.927164	classical monocyte;neutrophil	blood	Nuclear pore complex protein Nup214
P35659	DEK	0.536216		0.536216	-0.536216			Protein DEK
P35749	MYH11	1.62122	2.39164	2.39164	0.770419		smooth muscle;urinary bladder	Myosin-11
P35754	GLRX	1.24014	0.807648	1.24014	-0.432488		blood;skeletal muscle	Glutaredoxin-1
P35813	PPM1A	1.05913	1.69769	1.69769	0.638557			Protein phosphatase 1A
P35858	IGFALS	3.03631	1.86099	3.03631	-1.17532		liver	Insulin-like growth factor-binding protein complex acid labile subunit
P35900	KRT20	1.53749		1.53749	-1.53749		intestine	Keratin, type I cytoskeletal 20
P35908	KRT2	3.08532	2.87678	3.08532	-0.208534	naive CD4 T-cell;naive CD8 T-cell	skin 1	Keratin, type II cytoskeletal 2 epidermal
P35914	HMGCL	0.905399	1.39959	1.39959	0.494192		liver	Hydroxymethylglutaryl-CoA lyase, mitochondrial
P35916	FLT4	2.0696		2.0696	-2.0696	MAIT T-cell	placenta	Vascular endothelial growth factor receptor 3
P35968	KDR	1.43001		1.43001	-1.43001			Vascular endothelial growth factor receptor 2
P35998	PSMC2	0.969893	0.78995	0.969893	-0.179943			26S proteasome regulatory subunit 7
P36222	CHI3L1	1.83488		1.83488	-1.83488	neutrophil	liver	Chitinase-3-like protein 1
P36269	GGT5	1.59823		1.59823	-1.59823	basophil;eosinophil;neutrophil		Glutathione hydrolase 5 proenzyme
P36405	ARL3	0.466384		0.466384	-0.466384			ADP-ribosylation factor-like protein 3
P36507	MAP2K2	0.876998	1.15198	1.15198	0.274984			Dual specificity mitogen-activated protein kinase kinase 2
P36542	ATP5F1C	0.513685	1.54019	1.54019	1.0265			ATP synthase subunit gamma, mitochondrial
P36543	ATP6V1E1	0.663645	0.980989	0.980989	0.317344			V-type proton ATPase subunit E 1
P36551	CPOX	1.12497	1.07823	1.12497	-0.0467327		brain	Oxygen-dependent coproporphyrinogen-III oxidase, mitochondrial
P36578	RPL4	1.31238		1.31238	-1.31238			60S ribosomal protein L4
P36639	NUDT1	0.449998		0.449998	-0.449998		blood	7,8-dihydro-8-oxoguanine triphosphatase
P36776	LONP1	0.0771448	0.908666	0.908666	0.831522		adrenal gland	Lon protease homolog, mitochondrial
P36871	PGM1	1.68973	2.18092	2.18092	0.491186		skeletal muscle	Phosphoglucomutase-1
P36873	PPP1CC	1.21224	1.92214	1.92214	0.709896			Serine/threonine-protein phosphatase PP1-gamma catalytic subunit
P36888	FLT3	0.835897		0.835897	-0.835897	myeloid DC;plasmacytoid DC	blood;brain;lymphoid system	Receptor-type tyrosine-protein kinase FLT3
P36896	ACVR1B	0.995377		0.995377	-0.995377			Activin receptor type-1B
P36915	GNL1	0.312907		0.312907	-0.312907			Guanine nucleotide-binding protein-like 1
P36941	LTBR	0.359109		0.359109	-0.359109	classical monocyte;intermediate monocyte;myeloid DC;neutrophil;non-classical monocyte		Tumor necrosis factor receptor superfamily member 3
P36952	SERPINB5	1.12976		1.12976	-1.12976		esophagus;skin 1;tongue	Serpin B5
P36955	SERPINF1	3.24181	1.95793	3.24181	-1.28388	plasmacytoid DC	retina	Pigment epithelium-derived factor
P36957	DLST	0.750254	1.47486	1.47486	0.724602			Dihydrolipoyllysine-residue succinyltransferase component of 2-oxoglutarate dehydrogenase complex, mitochondrial
P36959	GMPR	0.944625	1.65039	1.65039	0.705769	basophil;NK-cell	skeletal muscle	GMP reductase 1
P36969	GPX4	0.779391	1.06163	1.06163	0.28224			Phospholipid hydroperoxide glutathione peroxidase
P36980	CFHR2	2.79218	2.19135	2.79218	-0.600832		liver	Complement factor H-related protein 2
P37108	SRP14	0.930511		0.930511	-0.930511			Signal recognition particle 14 kDa protein
P37173	TGFBR2	1.00782		1.00782	-1.00782			TGF-beta receptor type-2
P37198	NUP62	0.489015		0.489015	-0.489015			Nuclear pore glycoprotein p62
P37235	HPCAL1	0.804175	1.08963	1.08963	0.285458		brain	Hippocalcin-like protein 1
P37268	FDFT1	0.428488		0.428488	-0.428488			Squalene synthase
P37802	TAGLN2	1.98256	2.57339	2.57339	0.590831			Transgelin-2
P37837	TALDO1	1.58618	1.82503	1.82503	0.238857	eosinophil;neutrophil	blood	Transaldolase
P37840	SNCA	1.27951	1.81553	1.81553	0.536014	myeloid DC;plasmacytoid DC	blood;bone marrow;brain	Alpha-synuclein
P38117	ETFB	0.872504	1.56308	1.56308	0.690581		heart muscle;liver	Electron transfer flavoprotein subunit beta
P38570	ITGAE	0.806897		0.806897	-0.806897	MAIT T-cell;memory CD8 T-cell;T-reg	intestine;lung;lymphoid system	Integrin alpha-E
P38571	LIPA	0.945441		0.945441	-0.945441	classical monocyte;intermediate monocyte;myeloid DC;non-classical monocyte	adipose tissue	Lysosomal acid lipase/cholesteryl ester hydrolase
P38606	ATP6V1A	1.10557	1.69365	1.69365	0.588084	neutrophil		V-type proton ATPase catalytic subunit A
P38646	HSPA9	1.51223	1.80588	1.80588	0.293644			Stress-70 protein, mitochondrial
P38919	EIF4A3	0.877973		0.877973	-0.877973			Eukaryotic initiation factor 4A-III
P39019	RPS19	1.1872		1.1872	-1.1872		blood	40S ribosomal protein S19
P39023	RPL3	1.72953		1.72953	-1.72953			60S ribosomal protein L3
P39059	COL15A1	1.42779		1.42779	-1.42779	gdT-cell;NK-cell		Collagen alpha-1(XV) chain
P39060	COL18A1	1.96912	0.986333	1.96912	-0.982784	neutrophil	liver	Collagen alpha-1(XVIII) chain
P39656	DDOST	1.0612	1.65866	1.65866	0.597454			Dolichyl-diphosphooligosaccharide--protein glycosyltransferase 48 kDa subunit
P39748	FEN1	0.896108		0.896108	-0.896108		lymphoid system	Flap endonuclease 1
P40121	CAPG	1.23759		1.23759	-1.23759	basophil;classical monocyte;eosinophil;intermediate monocyte;memory B-cell;myeloid DC;naive B-cell;NK-cell;plasmacytoid DC	blood	Macrophage-capping protein
P40189	IL6ST	1.99717	1.90829	1.99717	-0.0888794	naive CD4 T-cell		Interleukin-6 receptor subunit beta
P40197	GP5	1.75049	2.18964	2.18964	0.439148	naive CD4 T-cell;naive CD8 T-cell	lymphoid system	Platelet glycoprotein V
P40199	CEACAM6	1.3305		1.3305	-1.3305	neutrophil	esophagus;gallbladder;lung	Carcinoembryonic antigen-related cell adhesion molecule 6
P40200	CD96	0.89157		0.89157	-0.89157		blood;lymphoid system	T-cell surface protein tactile
P40222	TXLNA	0.540056		0.540056	-0.540056			Alpha-taxilin
P40227	CCT6A	1.15713	1.74471	1.74471	0.587577			T-complex protein 1 subunit zeta
P40238	MPL		1.05527	1.05527	1.05527	neutrophil	lymphoid system	Thrombopoietin receptor
P40261	NNMT	1.3659		1.3659	-1.3659		liver	Nicotinamide N-methyltransferase
P40306	PSMB10	1.14812	1.11895	1.14812	-0.0291665		blood	Proteasome subunit beta type-10
P40429	RPL13A	0.719049		0.719049	-0.719049			60S ribosomal protein L13a
P40616	ARL1	0.434346	0.976368	0.976368	0.542022			ADP-ribosylation factor-like protein 1
P40763	STAT3	0.59477	1.97061	1.97061	1.37584			Signal transducer and activator of transcription 3
P40818	USP8		2.00464	2.00464	2.00464			Ubiquitin carboxyl-terminal hydrolase 8
P40855	PEX19	0.821478		0.821478	-0.821478			Peroxisomal biogenesis factor 19
P40925	MDH1	1.67668	1.67225	1.67668	-0.00443399		heart muscle	Malate dehydrogenase, cytoplasmic
P40926	MDH2	1.51661	2.26564	2.26564	0.74903		skeletal muscle	Malate dehydrogenase, mitochondrial
P40937	RFC5	0.716148		0.716148	-0.716148			Replication factor C subunit 5
P40939	HADHA	1.13142	1.8054	1.8054	0.673973			Trifunctional enzyme subunit alpha, mitochondrial
P40967	PMEL	1.25838		1.25838	-1.25838		retina	Melanocyte protein PMEL
P41159	LEP	1.38512		1.38512	-1.38512	neutrophil	adipose tissue;breast;placenta	Leptin
P41217	CD200	0.288322		0.288322	-0.288322	memory B-cell;naive B-cell	placenta	OX-2 membrane glycoprotein
P41218	MNDA	1.04385		1.04385	-1.04385	neutrophil	blood;bone marrow	Myeloid cell nuclear differentiation antigen
P41222	PTGDS	2.23357	-0.0608627	2.23357	-2.29443	plasmacytoid DC	heart muscle;retina	Prostaglandin-H2 D-isomerase
P41226	UBA7	1.02689	2.08845	2.08845	1.06156			Ubiquitin-like modifier-activating enzyme 7
P41227	NAA10		1.04601	1.04601	1.04601			N-alpha-acetyltransferase 10
P41240	CSK	0.630172	1.93702	1.93702	1.30685		lymphoid system	Tyrosine-protein kinase CSK
P41250	GARS1	1.10749	1.62683	1.62683	0.519342			Glycine--tRNA ligase
P41252	IARS1	0.828692		0.828692	-0.828692			Isoleucine--tRNA ligase, cytoplasmic
P41271	NBL1	1.3121		1.3121	-1.3121	memory CD4 T-cell		Neuroblastoma suppressor of tumorigenicity 1
P41439	FOLR3	1.30173		1.30173	-1.30173	classical monocyte;neutrophil	blood;bone marrow;lymphoid system	Folate receptor gamma
P41567	EIF1	0.85981		0.85981	-0.85981		skeletal muscle	Eukaryotic translation initiation factor 1
P42025	ACTR1B	0.746911	1.47501	1.47501	0.728098			Beta-centractin
P42081	CD86	0.909075		0.909075	-0.909075	classical monocyte;intermediate monocyte;memory B-cell;myeloid DC;naive B-cell;non-classical monocyte	blood;brain	T-lymphocyte activation antigen CD86
P42126	ECI1	1.41596	1.11292	1.41596	-0.303044		skeletal muscle	Enoyl-CoA delta isomerase 1, mitochondrial
P42166	TMPO	0.868054		0.868054	-0.868054		lymphoid system	Lamina-associated polypeptide 2,
P42167	TMPO	0.918813		0.918813	-0.918813		lymphoid system	Lamina-associated polypeptide 2, isoforms beta/gamma
P42224	STAT1	1.10984	0.908678	1.10984	-0.201163			Signal transducer and activator of transcription 1-alpha/beta
P42229	STAT5A		1.68055	1.68055	1.68055			Signal transducer and activator of transcription 5A
P42285	MTREX	0.450815		0.450815	-0.450815			Exosome RNA helicase MTR4
P42330	AKR1C3	1.39962		1.39962	-1.39962	basophil;gdT-cell	blood;intestine	Aldo-keto reductase family 1 member C3
P42338	PIK3CB		1.02484	1.02484	1.02484			Phosphatidylinositol 4,5-bisphosphate 3-kinase catalytic subunit beta
P42356	PI4KA		1.43726	1.43726	1.43726		brain	Phosphatidylinositol 4-kinase alpha
P42357	HAL	1.2643		1.2643	-1.2643	basophil;neutrophil	blood;liver;skin 1	Histidine ammonia-lyase
P42566	EPS15	1.10167	2.00864	2.00864	0.906971			Epidermal growth factor receptor substrate 15
P42574	CASP3	0.794929	1.78934	1.78934	0.994408	basophil;eosinophil	blood	Caspase-3
P42680	TEC		0.498173	0.498173	0.498173	basophil;eosinophil		Tyrosine-protein kinase Tec
P42702	LIFR	1.09142		1.09142	-1.09142			Leukemia inhibitory factor receptor
P42704	LRPPRC	0.741671	1.17701	1.17701	0.435341			Leucine-rich PPR motif-containing protein, mitochondrial
P42765	ACAA2	1.39127	0.992504	1.39127	-0.398764		liver	3-ketoacyl-CoA thiolase, mitochondrial
P42768	WAS	0.931879	1.83892	1.83892	0.907044	eosinophil	bone marrow;lymphoid system	Wiskott-Aldrich syndrome protein
P42771	CDKN2A	0.937996		0.937996	-0.937996	T-reg	blood;pituitary gland	Cyclin-dependent kinase inhibitor 2A
P42785	PRCP	1.68302		1.68302	-1.68302			Lysosomal Pro-X carboxypeptidase
P42830	CXCL5	1.65123		1.65123	-1.65123	neutrophil	lung;lymphoid system;salivary gland	C-X-C motif chemokine 5
P42858	HTT	1.76206	1.87133	1.87133	0.109268			Huntingtin
P42892	ECE1	1.10494	1.87255	1.87255	0.767612	neutrophil	parathyroid gland	Endothelin-converting enzyme 1
P42898	MTHFR		0.792112	0.792112	0.792112			Methylenetetrahydrofolate reductase
P43034	PAFAH1B1	1.32575	1.56862	1.56862	0.242868			Platelet-activating factor acetylhydrolase IB subunit beta
P43119	PTGIR		0.97133	0.97133	0.97133	classical monocyte;intermediate monocyte;myeloid DC;non-classical monocyte	blood;lung	Prostacyclin receptor
P43121	MCAM	2.38031		2.38031	-2.38031	MAIT T-cell		Cell surface glycoprotein MUC18
P43146	DCC	0.816561		0.816561	-0.816561		brain;testis	Netrin receptor DCC
P43155	CRAT	0.915464	0.908678	0.915464	-0.00678615		skeletal muscle;testis	Carnitine O-acetyltransferase
P43234	CTSO	0.442008		0.442008	-0.442008			Cathepsin O
P43243	MATR3	0.958035		0.958035	-0.958035			Matrin-3
P43246	MSH2	1.05766		1.05766	-1.05766			DNA mismatch repair protein Msh2
P43250	GRK6	1.49527	1.3923	1.49527	-0.102974		bone marrow	G protein-coupled receptor kinase 6
P43251	BTD	2.57111	1.16731	2.57111	-1.4038			Biotinidase
P43304	GPD2	1.34608	2.04701	2.04701	0.700926	classical monocyte;eosinophil;intermediate monocyte;myeloid DC;neutrophil;non-classical monocyte		Glycerol-3-phosphate dehydrogenase, mitochondrial
P43307	SSR1	1.40252		1.40252	-1.40252			Translocon-associated protein subunit alpha
P43308	SSR2	0.86227		0.86227	-0.86227			Translocon-associated protein subunit beta
P43403	ZAP70	1.2488		1.2488	-1.2488	gdT-cell;MAIT T-cell;memory CD4 T-cell;memory CD8 T-cell;naive CD4 T-cell;naive CD8 T-cell;NK-cell;T-reg	blood;lymphoid system	Tyrosine-protein kinase ZAP-70
P43405	SYK	1.00892	1.87646	1.87646	0.867542	classical monocyte;eosinophil;intermediate monocyte;memory B-cell;myeloid DC;naive B-cell;neutrophil;NK-cell;non-classical monocyte;plasmacytoid DC	lymphoid system	Tyrosine-protein kinase SYK
P43487	RANBP1	1.13339	1.33929	1.33929	0.205906			Ran-specific GTPase-activating protein
P43490	NAMPT	1.09886		1.09886	-1.09886	neutrophil		Nicotinamide phosphoribosyltransferase
P43652	AFM	3.12552	2.17497	3.12552	-0.950549		liver	Afamin
P43686	PSMC4	1.05894	0.967452	1.05894	-0.0914917			26S proteasome regulatory subunit 6B
P43897	TSFM	0.841086	-0.0608627	0.841086	-0.901949			Elongation factor Ts, mitochondrial
P45378	TNNT3	1.8174		1.8174	-1.8174	basophil	skeletal muscle;tongue	Troponin T, fast skeletal muscle
P45379	TNNT2	0.829163		0.829163	-0.829163		heart muscle	Troponin T, cardiac muscle
P45877	PPIC	1.08256		1.08256	-1.08256	myeloid DC		Peptidyl-prolyl cis-trans isomerase C
P45880	VDAC2	0.92767	1.64733	1.64733	0.71966			Voltage-dependent anion-selective channel protein 2
P45954	ACADSB	0.575863	1.21227	1.21227	0.63641		kidney;liver	Short/branched chain specific acyl-CoA dehydrogenase, mitochondrial
P45973	CBX5	1.08412		1.08412	-1.08412			Chromobox protein homolog 5
P45974	USP5	1.41586	1.68659	1.68659	0.270724			Ubiquitin carboxyl-terminal hydrolase 5
P45985	MAP2K4		1.36209	1.36209	1.36209	neutrophil		Dual specificity mitogen-activated protein kinase kinase 4
P46019	PHKA2		1.5829	1.5829	1.5829			Phosphorylase b kinase regulatory subunit alpha, liver
P46060	RANGAP1	0.952709		0.952709	-0.952709			Ran GTPase-activating protein 1
P46063	RECQL	1.23903		1.23903	-1.23903			ATP-dependent DNA helicase Q1
P46087	NOP2	0.354403		0.354403	-0.354403			Probable 28S rRNA (cytosine(4447)-C(5))-methyltransferase
P46108	CRK	0.869217	1.4	1.4	0.530784			Adapter molecule crk
P46109	CRKL	1.2292	1.86266	1.86266	0.63346			Crk-like protein
P46379	BAG6	1.01102	1.40307	1.40307	0.392056			Large proline-rich protein BAG6
P46459	NSF	0.882482	1.34232	1.34232	0.459836		brain	Vesicle-fusing ATPase
P46531	NOTCH1	1.66734		1.66734	-1.66734	neutrophil		Neurogenic locus notch homolog protein 1
P46734	MAP2K3	0.864173	1.53138	1.53138	0.667204			Dual specificity mitogen-activated protein kinase kinase 3
P46776	RPL27A	0.852518		0.852518	-0.852518		blood	60S ribosomal protein L27a
P46777	RPL5	1.12052		1.12052	-1.12052			60S ribosomal protein L5
P46778	RPL21	1.05225		1.05225	-1.05225			60S ribosomal protein L21
P46779	RPL28	1.39076		1.39076	-1.39076			60S ribosomal protein L28
P46781	RPS9	1.04406		1.04406	-1.04406	neutrophil		40S ribosomal protein S9
[truncated: 3,094 more rows]

## Sheet: CSF
Protein list taken from Human Body Fluid Proteome Database (https://bmbl.bmi.osumc.edu/HBFP/) on 11th Oct 2022
ProteinId	ProteinName	Confidence Score
P01031	Complement C5	0.985
P01042	Kininogen-1	0.985
P02760	Protein AMBP [Cleaved into: Alpha-1-microglobulin	0.985
P04196	Histidine-rich glycoprotein	0.985
P08603	Complement factor H	0.985
P09871	Complement C1s subcomponent	0.985
P10909	Clusterin	0.985
P36955	Pigment epithelium-derived factor	0.985
Q14624	Inter-alpha-trypsin inhibitor heavy chain H4	0.985
Q15818	Neuronal pentraxin-1	0.985
Q16610	Extracellular matrix protein 1	0.985
Q96KN2	Beta-Ala-His dipeptidase	0.985
O14594	Neurocan core protein	0.98
O15240	Neurosecretory protein VGF [Cleaved into: Neuroendocrine regulatory peptide-1	0.98
P00450	Ceruloplasmin	0.98
P01008	Antithrombin-III	0.98
P01019	Angiotensinogen	0.98
P01023	Alpha-2-macroglobulin	0.98
P01033	Metalloproteinase inhibitor 1	0.98
P02649	Apolipoprotein E	0.98
P02671	Fibrinogen alpha chain [Cleaved into: Fibrinopeptide A; Fibrinogen alpha chain]	0.98
P02745	Complement C1q subcomponent subunit A	0.98
P02747	Complement C1q subcomponent subunit C	0.98
P02748	Complement component C9 [Cleaved into: Complement component C9a; Complement component C9b]	0.98
P02749	Beta-2-glycoprotein 1	0.98
P02766	Transthyretin	0.98
P02768	Serum albumin	0.98
P02787	Serotransferrin	0.98
P02790	Hemopexin	0.98
P04004	Vitronectin	0.98
P04217	Alpha-1B-glycoprotein	0.98
P05090	Apolipoprotein D	0.98
P06396	Gelsolin	0.98
P07333	Macrophage colony-stimulating factor 1 receptor	0.98
P08185	Corticosteroid-binding globulin	0.98
P08294	Extracellular superoxide dismutase [Cu-Zn]	0.98
P08571	Monocyte differentiation antigen CD14	0.98
P10451	Osteopontin	0.98
P10645	Chromogranin-A	0.98
P12109	Collagen alpha-1	0.98
P13671	Complement component C6	0.98
P13987	CD59 glycoprotein	0.98
P16870	Carboxypeptidase E	0.98
P19823	Inter-alpha-trypsin inhibitor heavy chain H2	0.98
P20774	Mimecan	0.98
P24592	Insulin-like growth factor-binding protein 6	0.98
P25311	Zinc-alpha-2-glycoprotein	0.98
P41222	Prostaglandin-H2 D-isomerase	0.98
P49908	Selenoprotein P	0.98
P51693	Amyloid-like protein 1	0.98
Q02246	Contactin-2	0.98
Q12860	Contactin-1	0.98
Q13822	Ectonucleotide pyrophosphatase/phosphodiesterase family member 2	0.98
Q14118	Dystroglycan	0.98
Q16270	Insulin-like growth factor-binding protein 7	0.98
Q92752	Tenascin-R	0.98
Q92823	Neuronal cell adhesion molecule	0.98
Q92876	Kallikrein-6	0.98
Q96GW7	Brevican core protein	0.98
Q96PD5	N-acetylmuramoyl-L-alanine amidase	0.98
Q99435	Protein kinase C-binding protein NELL2	0.98
Q99574	Neuroserpin	0.98
Q9BYH1	Seizure 6-like protein	0.98
O43505	Beta-14-glucuronyltransferase 1	0.975
O75326	Semaphorin-7A	0.975
O75882	Attractin	0.975
O94769	Extracellular matrix protein 2	0.975
O94985	Calsyntenin-1	0.975
O95502	Neuronal pentraxin receptor	0.975
P00441	Superoxide dismutase [Cu-Zn]	0.975
P00734	Prothrombin	0.975
P00736	Complement C1r subcomponent	0.975
P00742	Coagulation factor X	0.975
P00747	Plasminogen	0.975
P00748	Coagulation factor XII	0.975
P01009	Alpha-1-antitrypsin	0.975
P01011	Alpha-1-antichymotrypsin	0.975
P01024	Complement C3	0.975
P01034	Cystatin-C	0.975
P01344	Insulin-like growth factor II	0.975
P02647	Apolipoprotein A-I	0.975
P02652	Apolipoprotein A-II	0.975
P02675	Fibrinogen beta chain [Cleaved into: Fibrinopeptide B; Fibrinogen beta chain]	0.975
P02750	Leucine-rich alpha-2-glycoprotein	0.975
P02753	Retinol-binding protein 4	0.975
P02763	Alpha-1-acid glycoprotein 1	0.975
P04156	Major prion protein	0.975
P04180	Phosphatidylcholine-sterol acyltransferase	0.975
P04216	Thy-1 membrane glycoprotein	0.975
P04264	Keratin type II cytoskeletal 1	0.975
P05067	Amyloid-beta precursor protein	0.975
P05154	Plasma serine protease inhibitor	0.975
P05155	Plasma protease C1 inhibitor	0.975
P05408	Neuroendocrine protein 7B2	0.975
P06727	Apolipoprotein A-IV	0.975
P07225	Vitamin K-dependent protein S	0.975
P07357	Complement component C8 alpha chain	0.975
P07358	Complement component C8 beta chain	0.975
P07360	Complement component C8 gamma chain	0.975
P07602	Prosaposin	0.975
P09486	SPARC	0.975
P09603	Macrophage colony-stimulating factor 1	0.975
P10643	Complement component C7	0.975
P13521	Secretogranin-2	0.975
P17900	Ganglioside GM2 activator	0.975
P19021	Peptidyl-glycine alpha-amidating monooxygenase	0.975
P19827	Inter-alpha-trypsin inhibitor heavy chain H1	0.975
P23142	Fibulin-1	0.975
P27169	Serum paraoxonase/arylesterase 1	0.975
P30086	Phosphatidylethanolamine-binding protein 1	0.975
P35858	Insulin-like growth factor-binding protein complex acid labile subunit	0.975
P36222	Chitinase-3-like protein 1	0.975
P43121	Cell surface glycoprotein MUC18	0.975
P43251	Biotinidase	0.975
P43652	Afamin	0.975
P51884	Lumican	0.975
P61769	Beta-2-microglobulin [Cleaved into: Beta-2-microglobulin form pI 5.3]	0.975
P78509	Reelin	0.975
Q06481	Amyloid-like protein 2	0.975
Q08380	Galectin-3-binding protein	0.975
Q12805	EGF-containing fibulin-like extracellular matrix protein 1	0.975
Q12841	Follistatin-related protein 1	0.975
Q13449	Limbic system-associated membrane protein	0.975
Q13740	CD166 antigen	0.975
Q14515	SPARC-like protein 1	0.975
Q16849	Receptor-type tyrosine-protein phosphatase-like N	0.975
Q53EL9	Seizure protein 6 homolog	0.975
Q7Z3B1	Neuronal growth regulator 1	0.975
Q7Z7M0	Multiple epidermal growth factor-like domains protein 8	0.975
Q8N126	Cell adhesion molecule 3	0.975
Q8NFZ8	Cell adhesion molecule 4	0.975
Q92673	Sortilin-related receptor	0.975
Q92859	Neogenin	0.975
Q92954	Proteoglycan 4	0.975
Q96PX8	SLIT and NTRK-like protein 1	0.975
Q99983	Osteomodulin	0.975
Q9HCB6	Spondin-1	0.975
Q9NT99	Leucine-rich repeat-containing protein 4B	0.975
Q9P2S2	Neurexin-2	0.975
Q9UBX1	Cathepsin F	0.975
Q9UHG2	ProSAAS	0.975
Q9ULB1	Neurexin-1	0.975
Q9Y5F6	Protocadherin gamma-C5	0.975
Q9Y6R7	IgGFc-binding protein	0.975
O00391	Sulfhydryl oxidase 1	0.97
O00451	GDNF family receptor alpha-2	0.97
O00533	Neural cell adhesion molecule L1-like protein	0.97
O14773	Tripeptidyl-peptidase 1	0.97
O14791	Apolipoprotein L1	0.97
O60888	Protein CutA	0.97
O94919	Endonuclease domain-containing 1 protein	0.97
P00558	Phosphoglycerate kinase 1	0.97
P00738	Haptoglobin	0.97
P00746	Complement factor D	0.97
P01210	Proenkephalin-A [Cleaved into: Synenkephalin; Met-enkephalin	0.97
P02679	Fibrinogen gamma chain	0.97
P02751	Fibronectin	0.97
P02765	Alpha-2-HS-glycoprotein	0.97
P02774	Vitamin D-binding protein	0.97
P03952	Plasma kallikrein	0.97
P04114	Apolipoprotein B-100	0.97
P05060	Secretogranin-1	0.97
P05156	Complement factor I	0.97
P05452	Tetranectin	0.97
P06681	Complement C2	0.97
P06733	Alpha-enolase	0.97
P07195	L-lactate dehydrogenase B chain	0.97
P07339	Cathepsin D	0.97
P07711	Cathepsin L1	0.97
P07737	Profilin-1	0.97
P07942	Laminin subunit beta-1	0.97
P07998	Ribonuclease pancreatic	0.97
P08253	72 kDa type IV collagenase	0.97
P08519	Apolipoprotein	0.97
P09104	Gamma-enolase	0.97
P09417	Dihydropteridine reductase	0.97
P11362	Fibroblast growth factor receptor 1	0.97
P12259	Coagulation factor V	0.97
P13473	Lysosome-associated membrane glycoprotein 2	0.97
P13611	Versican core protein	0.97
P13645	Keratin type I cytoskeletal 10	0.97
P14314	Glucosidase 2 subunit beta	0.97
P14543	Nidogen-1	0.97
P14618	Pyruvate kinase PKM	0.97
P16035	Metalloproteinase inhibitor 2	0.97
P16070	CD44 antigen	0.97
P17174	Aspartate aminotransferase cytoplasmic	0.97
P18065	Insulin-like growth factor-binding protein 2	0.97
P19652	Alpha-1-acid glycoprotein 2	0.97
P20062	Transcobalamin-2	0.97
P22105	Tenascin-X	0.97
P22304	Iduronate 2-sulfatase	0.97
P22352	Glutathione peroxidase 3	0.97
P23470	Receptor-type tyrosine-protein phosphatase gamma	0.97
P29622	Kallistatin	0.97
P32119	Peroxiredoxin-2	0.97
P34096	Ribonuclease 4	0.97
P36980	Complement factor H-related protein 2	0.97
P39060	Collagen alpha-1	0.97
P47972	Neuronal pentraxin-2	0.97
P48058	Glutamate receptor 4	0.97
P48745	CCN family member 3	0.97
P49641	Alpha-mannosidase 2x	0.97
P54764	Ephrin type-A receptor 4	0.97
P68871	Hemoglobin subunit beta	0.97
P69905	Hemoglobin subunit alpha	0.97
P98160	Basement membrane-specific heparan sulfate proteoglycan core protein	0.97
Q08431	Lactadherin	0.97
Q08629	Testican-1	0.97
Q12797	Aspartyl/asparaginyl beta-hydroxylase	0.97
Q13228	Methanethiol oxidase	0.97
Q13554	Calcium/calmodulin-dependent protein kinase type II subunit beta	0.97
Q14112	Nidogen-2	0.97
Q14982	Opioid-binding protein/cell adhesion molecule	0.97
Q15904	V-type proton ATPase subunit S1	0.97
Q16620	BDNF/NT-3 growth factors receptor	0.97
Q6UX71	Plexin domain-containing protein 2	0.97
Q86VB7	Scavenger receptor cysteine-rich type 1 protein M130	0.97
Q8NFT8	Delta and Notch-like epidermal growth factor-related receptor	0.97
Q8NFY4	Semaphorin-6D	0.97
Q8TAG5	V-set and transmembrane domain-containing protein 2A	0.97
Q8TEU8	WAP Kazal immunoglobulin Kunitz and NTR domain-containing protein 2	0.97
Q8WXD2	Secretogranin-3	0.97
Q92520	Protein FAM3C	0.97
Q969P0	Immunoglobulin superfamily member 8	0.97
Q96IY4	Carboxypeptidase B2	0.97
Q96KG7	Multiple epidermal growth factor-like domains protein 10	0.97
Q99784	Noelin	0.97
Q9BQ16	Testican-3	0.97
Q9BTY2	Plasma alpha-L-fucosidase	0.97
Q9HC56	Protocadherin-9	0.97
Q9HCU4	Cadherin EGF LAG seven-pass G-type receptor 2	0.97
Q9NQ79	Cartilage acidic protein 1	0.97
Q9NYQ8	Protocadherin Fat 2	0.97
Q9UBP4	Dickkopf-related protein 3	0.97
Q9UBQ6	Exostosin-like 2	0.97
Q9UHC6	Contactin-associated protein-like 2	0.97
Q9UHL4	Dipeptidyl peptidase 2	0.97
Q9UJJ9	N-acetylglucosamine-1-phosphotransferase subunit gamma	0.97
Q9UMF0	Intercellular adhesion molecule 5	0.97
Q9Y240	C-type lectin domain family 11 member A	0.97
Q9Y4L1	Hypoxia up-regulated protein 1	0.97
P0C0L4	Complement C4-A	0.97
O00462	Beta-mannosidase	0.965
O00468	Agrin [Cleaved into: Agrin N-terminal 110 kDa subunit; Agrin C-terminal 110 kDa subunit; Agrin C-terminal 90 kDa fragment	0.965
O00584	Ribonuclease T2	0.965
O14498	Immunoglobulin superfamily containing leucine-rich repeat protein	0.965
O15031	Plexin-B2	0.965
O15335	Chondroadherin	0.965
O15394	Neural cell adhesion molecule 2	0.965
O43866	CD5 antigen-like	0.965
O75144	ICOS ligand	0.965
O75493	Carbonic anhydrase-related protein 11	0.965
O75509	Tumor necrosis factor receptor superfamily member 21	0.965
O75787	Renin receptor	0.965
O94772	Lymphocyte antigen 6H	0.965
O94856	Neurofascin	0.965
O94910	Adhesion G protein-coupled receptor L1	0.965
P01861	Immunoglobulin heavy constant gamma 4	0.965
P02452	Collagen alpha-1	0.965
P02461	Collagen alpha-1	0.965
P02743	Serum amyloid P-component	0.965
P03951	Coagulation factor XI	0.965
P04075	Fructose-bisphosphate aldolase A	0.965
P04278	Sex hormone-binding globulin	0.965
P05543	Thyroxine-binding globulin	0.965
P06702	Protein S100-A9	0.965
P06865	Beta-hexosaminidase subunit alpha	0.965
P07093	Glia-derived nexin	0.965
P07686	Beta-hexosaminidase subunit beta	0.965
P07858	Cathepsin B	0.965
P08123	Collagen alpha-2	0.965
P08697	Alpha-2-antiplasmin	0.965
P09211	Glutathione S-transferase P	0.965
P09382	Galectin-1	0.965
P09668	Pro-cathepsin H [Cleaved into: Cathepsin H mini chain; Cathepsin H	0.965
P09972	Fructose-bisphosphate aldolase C	0.965
P10586	Receptor-type tyrosine-protein phosphatase F	0.965
P10599	Thioredoxin	0.965
P11021	Endoplasmic reticulum chaperone BiP	0.965
P12111	Collagen alpha-3	0.965
P13591	Neural cell adhesion molecule 1	0.965
P13796	Plastin-2	0.965
P14625	Endoplasmin	0.965
P15151	Poliovirus receptor	0.965
P15169	Carboxypeptidase N catalytic chain	0.965
P15291	Beta-14-galactosyltransferase 1	0.965
P18206	Vinculin	0.965
P19022	Cadherin-2	0.965
P20742	Pregnancy zone protein	0.965
P20916	Myelin-associated glycoprotein	0.965
P20933	N	0.965
P21810	Biglycan	0.965
P22607	Fibroblast growth factor receptor 3	0.965
P23284	Peptidyl-prolyl cis-trans isomerase B	0.965
P23471	Receptor-type tyrosine-protein phosphatase zeta	0.965
P24593	Insulin-like growth factor-binding protein 5	0.965
P27797	Calreticulin	0.965
P30530	Tyrosine-protein kinase receptor UFO	0.965
P32004	Neural cell adhesion molecule L1	0.965
P35052	Glypican-1 [Cleaved into: Secreted glypican-1]	0.965
P35527	Keratin type I cytoskeletal 9	0.965
P35908	Keratin type II cytoskeletal 2 epidermal	0.965
P40189	Interleukin-6 receptor subunit beta	0.965
P40925	Malate dehydrogenase cytoplasmic	0.965
P42785	Lysosomal Pro-X carboxypeptidase	0.965
P51888	Prolargin	0.965
P52799	Ephrin-B2	0.965
P54756	Ephrin type-A receptor 5	0.965
P54802	Alpha-N-acetylglucosaminidase	0.965
P55083	Microfibril-associated glycoprotein 4	0.965
P55285	Cadherin-6	0.965
P55786	Puromycin-sensitive aminopeptidase	0.965
P61626	Lysozyme C	0.965
Q01995	Transgelin	0.965
Q05707	Collagen alpha-1	0.965
Q06418	Tyrosine-protein kinase receptor TYRO3	0.965
Q06828	Fibromodulin	0.965
Q07954	Prolow-density lipoprotein receptor-related protein 1	0.965
Q08174	Protocadherin-1	0.965
Q12907	Vesicular integral-membrane protein VIP36	0.965
Q13510	Acid ceramidase	0.965
Q14165	Malectin	0.965
Q14393	Growth arrest-specific protein 6	0.965
Q15113	Procollagen C-endopeptidase enhancer 1	0.965
Q15582	Transforming growth factor-beta-induced protein ig-h3	0.965
Q16706	Alpha-mannosidase 2	0.965
Q6EMK4	Vasorin	0.965
Q6MZW2	Follistatin-related protein 4	0.965
Q6UXD5	Seizure 6-like protein 2	0.965
Q8N2S1	Latent-transforming growth factor beta-binding protein 4	0.965
Q8N475	Follistatin-related protein 5	0.965
Q8NBI6	Xyloside xylosyltransferase 1	0.965
Q8NFZ4	Neuroligin-2	0.965
Q8WVQ1	Soluble calcium-activated nucleotidase 1	0.965
Q92563	Testican-2	0.965
Q92765	Secreted frizzled-related protein 3	0.965
Q93091	Ribonuclease K6	0.965
Q96B86	Repulsive guidance molecule A	0.965
Q96FE7	Phosphoinositide-3-kinase-interacting protein 1	0.965
Q96S96	Phosphatidylethanolamine-binding protein 4	0.965
Q99497	Protein/nucleic acid deglycase DJ-1	0.965
Q99523	Sortilin	0.965
Q99969	Retinoic acid receptor responder protein 2	0.965
Q9BWS9	Chitinase domain-containing protein 1	0.965
Q9BXJ3	Complement C1q tumor necrosis factor-related protein 4	0.965
Q9BY67	Cell adhesion molecule 1	0.965
Q9BZR6	Reticulon-4 receptor	0.965
Q9H2A7	C-X-C motif chemokine 16	0.965
Q9H2E6	Semaphorin-6A	0.965
Q9H8L6	Multimerin-2	0.965
Q9HAR2	Adhesion G protein-coupled receptor L3	0.965
Q9HAT2	Sialate O-acetylesterase	0.965
Q9NPR2	Semaphorin-4B	0.965
Q9NRN5	Olfactomedin-like protein 3	0.965
Q9UBG0	C-type mannose receptor 2	0.965
Q9UBR2	Cathepsin Z	0.965
Q9UBX5	Fibulin-5	0.965
Q9UM22	Mammalian ependymin-related protein 1	0.965
Q9UNW1	Multiple inositol polyphosphate phosphatase 1	0.965
Q9UQ52	Contactin-6	0.965
Q9Y279	V-set and immunoglobulin domain-containing protein 4	0.965
Q9Y4C0	Neurexin-3	0.965
Q9Y5Y7	Lymphatic vessel endothelial hyaluronic acid receptor 1	0.965
Q9Y646	Carboxypeptidase Q	0.965
O95196	Chondroitin sulfate proteoglycan 5	0.965
P00338	L-lactate dehydrogenase A chain	0.965
A6NLU5	V-set and transmembrane domain-containing protein 2B	0.96
O00299	Chloride intracellular channel protein 1	0.96
O00339	Matrilin-2	0.96
O14514	Adhesion G protein-coupled receptor B1	0.96
O14522	Receptor-type tyrosine-protein phosphatase T	0.96
O14672	Disintegrin and metalloproteinase domain-containing protein 10	0.96
O14917	Protocadherin-17	0.96
O15354	Prosaposin receptor GPR37	0.96
O43173	Sia-alpha-23-Gal-beta-14-GlcNAc-R:alpha 28-sialyltransferase	0.96
O43493	Trans-Golgi network integral membrane protein 2	0.96
O43529	Carbohydrate sulfotransferase 10	0.96
O43827	Angiopoietin-related protein 7	0.96
O60241	Adhesion G protein-coupled receptor B2	0.96
O60462	Neuropilin-2	0.96
O60568	Multifunctional procollagen lysine hydroxylase and glycosyltransferase LH3 [Includes: Procollagen-lysine2-oxoglutarate 5-dioxygenase 3	0.96
O60613	Selenoprotein F	0.96
O75503	Ceroid-lipofuscinosis neuronal protein 5	0.96
O75711	Scrapie-responsive protein 1	0.96
O75874	Isocitrate dehydrogenase [NADP] cytoplasmic	0.96
O94760	N	0.96
O94991	SLIT and NTRK-like protein 5	0.96
O95206	Protocadherin-8	0.96
O95445	Apolipoprotein M	0.96
O95865	N	0.96
O95897	Noelin-2	0.96
O95967	EGF-containing fibulin-like extracellular matrix protein 2	0.96
P00492	Hypoxanthine-guanine phosphoribosyltransferase	0.96
P00505	Aspartate aminotransferase mitochondrial	0.96
P00740	Coagulation factor IX	0.96
P00751	Complement factor B	0.96
P00915	Carbonic anhydrase 1	0.96
P00918	Carbonic anhydrase 2	0.96
P01591	Immunoglobulin J chain	0.96
P01619	Immunoglobulin kappa variable 3-20	0.96
P01833	Polymeric immunoglobulin receptor	0.96
P01857	Immunoglobulin heavy constant gamma 1	0.96
P01859	Immunoglobulin heavy constant gamma 2	0.96
P01860	Immunoglobulin heavy constant gamma 3	0.96
P01876	Immunoglobulin heavy constant alpha 1	0.96
P02654	Apolipoprotein C-I	0.96
P02655	Apolipoprotein C-II	0.96
P02656	Apolipoprotein C-III	0.96
P02746	Complement C1q subcomponent subunit B	0.96
P03950	Angiogenin	0.96
P04003	C4b-binding protein alpha chain	0.96
P04406	Glyceraldehyde-3-phosphate dehydrogenase	0.96
P05160	Coagulation factor XIII B chain	0.96
P05413	Fatty acid-binding protein heart	0.96
P05546	Heparin cofactor 2	0.96
P05937	Calbindin	0.96
P06276	Cholinesterase	0.96
P06310	Immunoglobulin kappa variable 2-30	0.96
P07237	Protein disulfide-isomerase	0.96
P07585	Decorin	0.96
P07996	Thrombospondin-1	0.96
P08174	Complement decay-accelerating factor	0.96
P09622	Dihydrolipoyl dehydrogenase mitochondrial	0.96
P0C0L5	Complement C4-B	0.96
P10253	Lysosomal alpha-glucosidase	0.96
P10721	Mast/stem cell growth factor receptor Kit	0.96
P10745	Retinol-binding protein 3	0.96
P11047	Laminin subunit gamma-1	0.96
P11142	Heat shock cognate 71 kDa protein	0.96
P12277	Creatine kinase B-type	0.96
P13598	Intercellular adhesion molecule 2	0.96
P13667	Protein disulfide-isomerase A4	0.96
P17936	Insulin-like growth factor-binding protein 3	0.96
P18428	Lipopolysaccharide-binding protein	0.96
P19320	Vascular cell adhesion protein 1	0.96
P20827	Ephrin-A1	0.96
P21802	Fibroblast growth factor receptor 2	0.96
P22061	Protein-L-isoaspartate	0.96
P22692	Insulin-like growth factor-binding protein 4	0.96
P22748	Carbonic anhydrase 4	0.96
P22897	Macrophage mannose receptor 1	0.96
P23435	Cerebellin-1	0.96
P23468	Receptor-type tyrosine-protein phosphatase delta	0.96
P23515	Oligodendrocyte-myelin glycoprotein	0.96
P23526	Adenosylhomocysteinase	0.96
P23528	Cofilin-1	0.96
P24043	Laminin subunit alpha-2	0.96
P25713	Metallothionein-3	0.96
P26038	Moesin	0.96
P26572	Alpha-13-mannosyl-glycoprotein 2-beta-N-acetylglucosaminyltransferase	0.96
P26992	Ciliary neurotrophic factor receptor subunit alpha	0.96
P29966	Myristoylated alanine-rich C-kinase substrate	0.96
P30101	Protein disulfide-isomerase A3	0.96
P30740	Leukocyte elastase inhibitor	0.96
P31150	Rab GDP dissociation inhibitor alpha	0.96
P33908	Mannosyl-oligosaccharide 12-alpha-mannosidase IA	0.96
P35442	Thrombospondin-2	0.96
P35555	Fibrillin-1 [Cleaved into: Asprosin]	0.96
P35613	Basigin	0.96
P35754	Glutaredoxin-1	0.96
P36871	Phosphoglucomutase-1	0.96
P37837	Transaldolase	0.96
P40926	Malate dehydrogenase mitochondrial	0.96
P42658	Dipeptidyl aminopeptidase-like protein 6	0.96
P42857	Neuronal vesicle trafficking-associated protein 1	0.96
P43146	Netrin receptor DCC	0.96
P46459	Vesicle-fusing ATPase	0.96
P48740	Mannan-binding lectin serine protease 1	0.96
P50395	Rab GDP dissociation inhibitor beta	0.96
P52758	2-iminobutanoate/2-iminopropanoate deaminase	0.96
P52797	Ephrin-A3	0.96
P53634	Dipeptidyl peptidase 1	0.96
P54289	Voltage-dependent calcium channel subunit alpha-2/delta-1	0.96
P55058	Phospholipid transfer protein	0.96
P55268	Laminin subunit beta-2	0.96
P55290	Cadherin-13	0.96
P60174	Triosephosphate isomerase	0.96
P60900	Proteasome subunit alpha type-6	0.96
P61278	Somatostatin	0.96
P61916	NPC intracellular cholesterol transporter 2	0.96
P61970	Nuclear transport factor 2	0.96
P62258	14-3-3 protein epsilon	0.96
P62805	Histone H4	0.96
P62937	Peptidyl-prolyl cis-trans isomerase A	0.96
P80108	Phosphatidylinositol-glycan-specific phospholipase D	0.96
P80303	Nucleobindin-2	0.96
P98095	Fibulin-2	0.96
P98155	Very low-density lipoprotein receptor	0.96
Q01459	Di-N-acetylchitobiase	0.96
Q01469	Fatty acid-binding protein 5	0.96
Q02487	Desmocollin-2	0.96
Q02809	Procollagen-lysine2-oxoglutarate 5-dioxygenase 1	0.96
Q02818	Nucleobindin-1	0.96
Q06033	Inter-alpha-trypsin inhibitor heavy chain H3	0.96
Q06830	Peroxiredoxin-1	0.96
Q0P6D2	Divergent protein kinase domain 1C	0.96
Q10471	Polypeptide N-acetylgalactosaminyltransferase 2	0.96
Q10567	AP-1 complex subunit beta-1	0.96
Q13201	Multimerin-1	0.96
Q13214	Semaphorin-3B	0.96
Q13217	DnaJ homolog subfamily C member 3	0.96
Q13332	Receptor-type tyrosine-protein phosphatase S	0.96
Q13421	Mesothelin	0.96
Q13508	Ecto-ADP-ribosyltransferase 3	0.96
Q14019	Coactosin-like protein	0.96
Q14520	Hyaluronan-binding protein 2	0.96
Q14574	Desmocollin-3	0.96
Q14697	Neutral alpha-glucosidase AB	0.96
Q14767	Latent-transforming growth factor beta-binding protein 2	0.96
Q14DG7	Transmembrane protein 132B	0.96
Q15375	Ephrin type-A receptor 7	0.96
Q16658	Fascin	0.96
Q16769	Glutaminyl-peptide cyclotransferase	0.96
Q24JP5	Transmembrane protein 132A	0.96
Q5JZY3	Ephrin type-A receptor 10	0.96
Q5VU97	VWFA and cache domain-containing protein 1	0.96
Q641Q3	Meteorin-like protein	0.96
Q6FHJ7	Secreted frizzled-related protein 4	0.96
Q6UVK1	Chondroitin sulfate proteoglycan 4	0.96
Q6UW01	Cerebellin-3	0.96
Q6UWR7	Ectonucleotide pyrophosphatase/phosphodiesterase family member 6	0.96
Q6UX73	UPF0764 protein C16orf89	0.96
Q6UXB8	Peptidase inhibitor 16	0.96
Q6YHK3	CD109 antigen	0.96
Q86UD1	Out at first protein homolog	0.96
Q86UN3	Reticulon-4 receptor-like 2	0.96
Q86UX2	Inter-alpha-trypsin inhibitor heavy chain H5	0.96
Q86Y38	Xylosyltransferase 1	0.96
Q8IUX7	Adipocyte enhancer-binding protein 1	0.96
Q8IV08	Phospholipase D3	0.96
Q8IW52	SLIT and NTRK-like protein 4	0.96
Q8IWV2	Contactin-4	0.96
Q8N3J6	Cell adhesion molecule 2	0.96
Q8N428	Polypeptide N-acetylgalactosaminyltransferase 16	0.96
Q8NBJ4	Golgi membrane protein 1	0.96
Q8NBP7	Proprotein convertase subtilisin/kexin type 9	0.96
Q8NCW5	NAD	0.96
Q8NES3	Beta-13-N-acetylglucosaminyltransferase lunatic fringe	0.96
Q8TER0	Sushi nidogen and EGF-like domain-containing protein 1	0.96
Q8WY21	VPS10 domain-containing receptor SorCS1	0.96
Q92743	Serine protease HTRA1	0.96
Q92820	Gamma-glutamyl hydrolase	0.96
Q92932	Receptor-type tyrosine-protein phosphatase N2	0.96
Q969H8	Myeloid-derived growth factor	0.96
Q96BZ4	Phospholipase D4	0.96
Q96FE5	Leucine-rich repeat and immunoglobulin-like domain-containing nogo receptor-interacting protein 1	0.96
Q96JF0	Beta-galactoside alpha-26-sialyltransferase 2	0.96
Q99538	Legumain	0.96
Q99674	Cell growth regulator with EF hand domain protein 1	0.96
Q99715	Collagen alpha-1	0.96
Q99727	Metalloproteinase inhibitor 4	0.96
Q9BRK5	45 kDa calcium-binding protein	0.96
Q9BXJ0	Complement C1q tumor necrosis factor-related protein 5	0.96
Q9C0A0	Contactin-associated protein-like 4	0.96
Q9GZP4	PITH domain-containing protein 1	0.96
Q9H3G5	Probable serine carboxypeptidase CPVL	0.96
Q9HCU0	Endosialin	0.96
Q9NS85	Carbonic anhydrase-related protein 10	0.96
Q9NS98	Semaphorin-3G	0.96
Q9NX62	Inositol monophosphatase 3	0.96
Q9NY97	N-acetyllactosaminide beta-13-N-acetylglucosaminyltransferase 2	0.96
Q9NYX4	Neuron-specific vesicular protein calcyon	0.96
Q9NZ53	Podocalyxin-like protein 2	0.96
Q9NZN1	Interleukin-1 receptor accessory protein-like 1	0.96
Q9NZP8	Complement C1r subcomponent-like protein	0.96
Q9P0K1	Disintegrin and metalloproteinase domain-containing protein 22	0.96
Q9P0K9	DOMON domain-containing protein FRRS1L	0.96
Q9P121	Neurotrimin	0.96
Q9UGM5	Fetuin-B	0.96
Q9UHI8	A disintegrin and metalloproteinase with thrombospondin motifs 1	0.96
Q9UI15	Transgelin-3	0.96
Q9UK55	Protein Z-dependent protease inhibitor	0.96
Q9UN36	Protein NDRG2	0.96
Q9Y2T3	Guanine deaminase	0.96
Q9Y617	Phosphoserine aminotransferase	0.96
Q9Y6N7	Roundabout homolog 1	0.96
P02042	Hemoglobin subunit delta	0.96
P02775	Platelet basic protein	0.96
P61981	14-3-3 protein gamma	0.96
Q03591	Complement factor H-related protein 1	0.96
O00115	Deoxyribonuclease-2-alpha	0.955
O00264	Membrane-associated progesterone receptor component 1	0.955
O00461	Golgi integral membrane protein 4	0.955
O00754	Lysosomal alpha-mannosidase	0.955
O14525	Astrotactin-1	0.955
O14745	Na	0.955
O14786	Neuropilin-1	0.955
O15041	Semaphorin-3E	0.955
O15232	Matrilin-3	0.955
O43155	Leucine-rich repeat transmembrane protein FLRT2	0.955
O43157	Plexin-B1	0.955
O43291	Kunitz-type protease inhibitor 2	0.955
O43300	Leucine-rich repeat transmembrane neuronal protein 2	0.955
O43405	Cochlin	0.955
O43556	Epsilon-sarcoglycan	0.955
O60242	Adhesion G protein-coupled receptor B3	0.955
O60245	Protocadherin-7	0.955
O60279	Sushi domain-containing protein 5	0.955
O60469	Down syndrome cell adhesion molecule	0.955
O60476	Mannosyl-oligosaccharide 12-alpha-mannosidase IB	0.955
O75071	EF-hand calcium-binding domain-containing protein 14	0.955
O75223	Gamma-glutamylcyclotransferase	0.955
O75347	Tubulin-specific chaperone A	0.955
O75487	Glypican-4	0.955
O75976	Carboxypeptidase D	0.955
O94779	Contactin-5	0.955
O94898	Leucine-rich repeats and immunoglobulin-like domains protein 2	0.955
O94933	SLIT and NTRK-like protein 3	0.955
O94973	AP-2 complex subunit alpha-2	0.955
O95336	6-phosphogluconolactonase	0.955
O95390	Growth/differentiation factor 11	0.955
O95428	Papilin	0.955
O95490	Adhesion G protein-coupled receptor L2	0.955
O95497	Pantetheinase	0.955
O95970	Leucine-rich glioma-inactivated protein 1	0.955
O95980	Reversion-inducing cysteine-rich protein with Kazal motifs	0.955
P00390	Glutathione reductase mitochondrial	0.955
P01213	Proenkephalin-B	0.955
P01303	Pro-neuropeptide Y [Cleaved into: Neuropeptide Y	0.955
P01597	Immunoglobulin kappa variable 1-39	0.955
P01714	Immunoglobulin lambda variable 3-19	0.955
P01834	Immunoglobulin kappa constant	0.955
P01871	Immunoglobulin heavy constant mu	0.955
P02144	Myoglobin	0.955
P02741	C-reactive protein [Cleaved into: C-reactive protein	0.955
P04066	Tissue alpha-L-fucosidase	0.955
P04085	Platelet-derived growth factor subunit A	0.955
P04179	Superoxide dismutase [Mn] mitochondrial	0.955
P04275	von Willebrand factor	0.955
P05023	Sodium/potassium-transporting ATPase subunit alpha-1	0.955
P05109	Protein S100-A8	0.955
P05362	Intercellular adhesion molecule 1	0.955
P06307	Cholecystokinin	0.955
P06744	Glucose-6-phosphate isomerase	0.955
P06753	Tropomyosin alpha-3 chain	0.955
P07108	Acyl-CoA-binding protein	0.955
P07451	Carbonic anhydrase 3	0.955
P08195	4F2 cell-surface antigen heavy chain	0.955
P08572	Collagen alpha-2	0.955
P08581	Hepatocyte growth factor receptor	0.955
P08582	Melanotransferrin	0.955
P08670	Vimentin	0.955
P09619	Platelet-derived growth factor receptor beta	0.955
P0CG47	Polyubiquitin-B [Cleaved into: Ubiquitin]	0.955
P10619	Lysosomal protective protein	0.955
P10646	Tissue factor pathway inhibitor	0.955
P11279	Lysosome-associated membrane glycoprotein 1	0.955
P12107	Collagen alpha-1	0.955
P12955	Xaa-Pro dipeptidase	0.955
P13497	Bone morphogenetic protein 1	0.955
P14136	Glial fibrillary acidic protein	0.955
P14384	Carboxypeptidase M	0.955
P14415	Sodium/potassium-transporting ATPase subunit beta-2	0.955
P15086	Carboxypeptidase B	0.955
P15144	Aminopeptidase N	0.955
P15311	Ezrin	0.955
P15502	Elastin	0.955
P15509	Granulocyte-macrophage colony-stimulating factor receptor subunit alpha	0.955
P15586	N-acetylglucosamine-6-sulfatase	0.955
P15907	Beta-galactoside alpha-26-sialyltransferase 1	0.955
P16083	Ribosyldihydronicotinamide dehydrogenase [quinone]	0.955
P16112	Aggrecan core protein	0.955
P16152	Carbonyl reductase [NADPH] 1	0.955
P16519	Neuroendocrine convertase 2	0.955
P16930	Fumarylacetoacetase	0.955
P17677	Neuromodulin	0.955
P17813	Endoglin	0.955
P18850	Cyclic AMP-dependent transcription factor ATF-6 alpha	0.955
P19835	Bile salt-activated lipase	0.955
P20472	Parvalbumin alpha	0.955
P21246	Pleiotrophin	0.955
P22303	Acetylcholinesterase	0.955
P22626	Heterogeneous nuclear ribonucleoproteins A2/B1	0.955
P22792	Carboxypeptidase N subunit 2	0.955
P23560	Brain-derived neurotrophic factor	0.955
P24387	Corticotropin-releasing factor-binding protein	0.955
P24821	Tenascin	0.955
P25788	Proteasome subunit alpha type-3	0.955
P26641	Elongation factor 1-gamma	0.955
P27918	Properdin	0.955
P28161	Glutathione S-transferase Mu 2	0.955
P28799	Progranulin	0.955
P28838	Cytosol aminopeptidase	0.955
P29218	Inositol monophosphatase 1	0.955
P29401	Transketolase	0.955
P29762	Cellular retinoic acid-binding protein 1	0.955
P30041	Peroxiredoxin-6	0.955
P30048	Thioredoxin-dependent peroxide reductase mitochondrial	0.955
P33151	Cadherin-5	0.955
P34059	N-acetylgalactosamine-6-sulfatase	0.955
P34932	Heat shock 70 kDa protein 4	0.955
P35237	Serpin B6	0.955
P35318	ADM [Cleaved into: Adrenomedullin	0.955
P35443	Thrombospondin-4	0.955
P35579	Myosin-9	0.955
P39059	Collagen alpha-1	0.955
P40121	Macrophage-capping protein	0.955
P41217	OX-2 membrane glycoprotein	0.955
P41271	Neuroblastoma suppressor of tumorigenicity 1	0.955
P42262	Glutamate receptor 2	0.955
P43234	Cathepsin O	0.955
P47756	F-actin-capping protein subunit beta	0.955
P48147	Prolyl endopeptidase	0.955
P48163	NADP-dependent malic enzyme	0.955
P48539	Calmodulin regulator protein PCP4	0.955
P48637	Glutathione synthetase	0.955
P50895	Basal cell adhesion molecule	0.955
P52803	Ephrin-A5	0.955
P52943	Cysteine-rich protein 2	0.955
P54727	UV excision repair protein RAD23 homolog B	0.955
P55011	Solute carrier family 12 member 2	0.955
P55087	Aquaporin-4	0.955
P55283	Cadherin-4	0.955
P55286	Cadherin-8	0.955
P55291	Cadherin-15	0.955
P56159	GDNF family receptor alpha-1	0.955
P56817	Beta-secretase 1	0.955
P57087	Junctional adhesion molecule B	0.955
P58417	Neurexophilin-1	0.955
P60880	Synaptosomal-associated protein 25	0.955
P61160	Actin-related protein 2	0.955
P61586	Transforming protein RhoA	0.955
P61604	10 kDa heat shock protein mitochondrial	0.955
P63010	AP-2 complex subunit beta	0.955
P63208	S-phase kinase-associated protein 1	0.955
P78324	Tyrosine-protein phosphatase non-receptor type substrate 1	0.955
P78417	Glutathione S-transferase omega-1	0.955
P78536	Disintegrin and metalloproteinase domain-containing protein 17	0.955
P80188	Neutrophil gelatinase-associated lipocalin	0.955
P80748	Immunoglobulin lambda variable 3-21	0.955
P98164	Low-density lipoprotein receptor-related protein 2	0.955
P98172	Ephrin-B1	0.955
Q01518	Adenylyl cyclase-associated protein 1	0.955
Q03167	Transforming growth factor beta receptor type 3	0.955
Q04721	Neurogenic locus notch homolog protein 2	0.955
Q04756	Hepatocyte growth factor activator	0.955
Q05996	Zona pellucida sperm-binding protein 2	0.955
Q07092	Collagen alpha-1	0.955
Q08345	Epithelial discoidin domain-containing receptor 1	0.955
Q10469	Alpha-16-mannosyl-glycoprotein 2-beta-N-acetylglucosaminyltransferase	0.955
Q10472	Polypeptide N-acetylgalactosaminyltransferase 1	0.955
Q12765	Secernin-1	0.955
Q12866	Tyrosine-protein kinase Mer	0.955
Q12913	Receptor-type tyrosine-protein phosphatase eta	0.955
Q13145	BMP and activin membrane-bound inhibitor homolog	0.955
Q13231	Chitotriosidase-1	0.955
Q13519	Prepronociceptin [Cleaved into: Nocistatin; Nociceptin	0.955
Q13867	Bleomycin hydrolase	0.955
Q14114	Low-density lipoprotein receptor-related protein 8	0.955
Q14126	Desmoglein-2	0.955
Q14314	Fibroleukin	0.955
Q14315	Filamin-C	0.955
Q14563	Semaphorin-3A	0.955
Q14766	Latent-transforming growth factor beta-binding protein 1	0.955
Q14894	Ketimine reductase mu-crystallin	0.955
Q14956	Transmembrane glycoprotein NMB	0.955
Q14C87	Transmembrane protein 132D	0.955
Q14CZ8	Hepatocyte cell adhesion molecule	0.955
Q15063	Periostin	0.955
Q15084	Protein disulfide-isomerase A6	0.955
Q15223	Nectin-1	0.955
Q15256	Receptor-type tyrosine-protein phosphatase R	0.955
Q15262	Receptor-type tyrosine-protein phosphatase kappa	0.955
Q15293	Reticulocalbin-1	0.955
Q15303	Receptor tyrosine-protein kinase erbB-4	0.955
Q15782	Chitinase-3-like protein 2	0.955
Q16363	Laminin subunit alpha-4	0.955
Q16394	Exostosin-1	0.955
Q16555	Dihydropyrimidinase-related protein 2	0.955
Q16568	Cocaine- and amphetamine-regulated transcript protein [Cleaved into: CART	0.955
Q16653	Myelin-oligodendrocyte glycoprotein	0.955
Q16674	Melanoma-derived growth regulatory protein	0.955
Q504Y0	Zinc transporter ZIP12	0.955
Q53RD9	Fibulin-7	0.955
Q5BLP8	Neuropeptide-like protein C4orf48	0.955
Q5FWE3	Proline-rich transmembrane protein 3	0.955
Q5KU26	Collectin-12	0.955
Q5SZK8	FRAS1-related extracellular matrix protein 2	0.955
Q5VSG8	Glycoprotein endo-alpha-12-mannosidase-like protein	0.955
Q5VV43	Dyslexia-associated protein KIAA0319	0.955
Q6GTX8	Leukocyte-associated immunoglobulin-like receptor 1	0.955
Q6IS24	Polypeptide N-acetylgalactosaminyltransferase 17	0.955
Q6NW40	RGM domain family member B	0.955
Q6P9A2	Polypeptide N-acetylgalactosaminyltransferase 18	0.955
Q6UWH4	Golgi-associated kinase 1B	0.955
Q6UXH9	Inactive serine protease PAMR1	0.955
Q6UXI9	Nephronectin	0.955
Q6ZMI3	Gliomedin [Cleaved into: Gliomedin shedded ectodomain]	0.955
Q6ZVL6	UPF0606 protein KIAA1549L	0.955
Q7LFX5	Carbohydrate sulfotransferase 15	0.955
Q7Z553	MAM domain-containing glycosylphosphatidylinositol anchor protein 2	0.955
Q7Z7G0	Target of Nesh-SH3	0.955
Q86TY3	Armadillo-like helical domain-containing protein 4	0.955
Q86UW8	Hyaluronan and proteoglycan link protein 4	0.955
Q86VZ4	Low-density lipoprotein receptor-related protein 11	0.955
Q8IWT1	Sodium channel subunit beta-4	0.955
Q8IYS5	Osteoclast-associated immunoglobulin-like receptor	0.955
Q8IZP7	Heparan-sulfate 6-O-sulfotransferase 3	0.955
Q8N0W4	Neuroligin-4 X-linked	0.955
Q8N2Q7	Neuroligin-1	0.955
Q8N3T6	Transmembrane protein 132C	0.955
Q8N608	Inactive dipeptidyl peptidase 10	0.955
Q8N6C5	Immunoglobulin superfamily member 1	0.955
Q8NBJ7	Inactive C-alpha-formylglycine-generating enzyme 2	0.955
Q8NBS9	Thioredoxin domain-containing protein 5	0.955
Q8NCL4	Polypeptide N-acetylgalactosaminyltransferase 6	0.955
Q8NFP4	MAM domain-containing glycosylphosphatidylinositol anchor protein 1	0.955
Q8NHP8	Putative phospholipase B-like 2	0.955
Q8TDF5	Neuropilin and tolloid-like protein 1	0.955
Q8WUM4	Programmed cell death 6-interacting protein	0.955
Q8WWX9	Selenoprotein M	0.955
Q8WYK1	Contactin-associated protein-like 5	0.955
Q8WZ42	Titin	0.955
Q8WZ75	Roundabout homolog 4	0.955
Q8WZA1	Protein O-linked-mannose beta-12-N-acetylglucosaminyltransferase 1	0.955
Q92626	Peroxidasin homolog	0.955
Q93063	Exostosin-2	0.955
Q969T9	WW domain-binding protein 2	0.955
Q969Z4	Tumor necrosis factor receptor superfamily member 19L	0.955
Q96AP7	Endothelial cell-selective adhesion molecule	0.955
Q96AQ6	Pre-B-cell leukemia transcription factor-interacting protein 1	0.955
Q96CX2	BTB/POZ domain-containing protein KCTD12	0.955
Q96HD1	Cysteine-rich with EGF-like domain protein 1	0.955
Q96ID5	Immunoglobulin superfamily member 21	0.955
Q96RW7	Hemicentin-1	0.955
Q99519	Sialidase-1	0.955
Q99650	Oncostatin-M-specific receptor subunit beta	0.955
Q99946	Proline-rich transmembrane protein 1	0.955
Q9BQT9	Calsyntenin-3	0.955
Q9BRA2	Thioredoxin domain-containing protein 17	0.955
Q9BRK3	Matrix remodeling-associated protein 8	0.955
Q9BUJ0	Protein ABHD14A	0.955
Q9BWQ8	Protein lifeguard 2	0.955
Q9BX67	Junctional adhesion molecule C	0.955
Q9BXJ1	Complement C1q tumor necrosis factor-related protein 1	0.955
Q9BXP8	Pappalysin-2	0.955
Q9BXX0	EMILIN-2	0.955
Q9GZP0	Platelet-derived growth factor D	0.955
Q9H008	Phospholysine phosphohistidine inorganic pyrophosphate phosphatase	0.955
Q9H0E2	Toll-interacting protein	0.955
Q9H173	Nucleotide exchange factor SIL1	0.955
Q9H2X0	Chordin	0.955
Q9H4F8	SPARC-related modular calcium-binding protein 1	0.955
Q9H6X2	Anthrax toxin receptor 1	0.955
Q9H741	UPF0454 protein C12orf49	0.955
Q9H8J5	MANSC domain-containing protein 1	0.955
Q9HBW1	Leucine-rich repeat-containing protein 4	0.955
Q9HC57	WAP four-disulfide core domain protein 1	0.955
Q9NQX5	Neural proliferation differentiation and control protein 1	0.955
Q9NQX7	Integral membrane protein 2C	0.955
Q9NSC7	Alpha-N-acetylgalactosaminide alpha-26-sialyltransferase 1	0.955
Q9NT22	EMILIN-3	0.955
Q9NTU7	Cerebellin-4	0.955
Q9NU53	Glycoprotein integral membrane protein 1	0.955
Q9NY47	Voltage-dependent calcium channel subunit alpha-2/delta-2	0.955
Q9NZ08	Endoplasmic reticulum aminopeptidase 1	0.955
Q9NZ94	Neuroligin-3	0.955
Q9NZK5	Adenosine deaminase 2	0.955
Q9NZU0	Leucine-rich repeat transmembrane protein FLRT3	0.955
Q9P0L0	Vesicle-associated membrane protein-associated protein A	0.955
Q9P232	Contactin-3	0.955
Q9P2E7	Protocadherin-10	0.955
Q9P2K9	Protein dispatched homolog 3	0.955
Q9UBS9	SUN domain-containing ossification factor	0.955
Q9UF11	Pleckstrin homology domain-containing family B member 1	0.955
Q9UHG3	Prenylcysteine oxidase 1	0.955
Q9UJ14	Glutathione hydrolase 7	0.955
Q9UJA9	Ectonucleotide pyrophosphatase/phosphodiesterase family member 5	0.955
Q9UK28	Transmembrane protein 59-like	0.955
Q9UKB5	Adherens junction-associated protein 1	0.955
Q9UKJ1	Paired immunoglobulin-like type 2 receptor alpha	0.955
Q9UKM7	Endoplasmic reticulum mannosyl-oligosaccharide 12-alpha-mannosidase	0.955
Q9UKQ2	Disintegrin and metalloproteinase domain-containing protein 28	0.955
Q9UKU9	Angiopoietin-related protein 2	0.955
Q9ULF5	Zinc transporter ZIP10	0.955
Q9ULH4	Leucine-rich repeat and fibronectin type-III domain-containing protein 2	0.955
Q9ULL4	Plexin-B3	0.955
Q9ULP0	Protein NDRG4	0.955
Q9ULX7	Carbonic anhydrase 14	0.955
Q9ULZ9	Matrix metalloproteinase-17	0.955
Q9UMX5	Neudesin	0.955
Q9UNN8	Endothelial protein C receptor	0.955
Q9UPR5	Sodium/calcium exchanger 2	0.955
Q9UPU3	VPS10 domain-containing receptor SorCS3	0.955
Q9UQM7	Calcium/calmodulin-dependent protein kinase type II subunit alpha	0.955
Q9Y274	Type 2 lactosamine alpha-23-sialyltransferase	0.955
Q9Y287	Integral membrane protein 2B	0.955
Q9Y2E5	Epididymis-specific alpha-mannosidase	0.955
Q9Y2I2	Netrin-G1	0.955
Q9Y2J0	Rabphilin-3A	0.955
Q9Y490	Talin-1	0.955
Q9Y5I4	Protocadherin alpha-C2	0.955
Q9Y5Z4	Heme-binding protein 2	0.955
O75888	Tumor necrosis factor ligand superfamily member 13	0.955
P06312	Immunoglobulin kappa variable 4-1	0.955
P0CG04	Immunoglobulin lambda constant 1	0.955
P27348	14-3-3 protein theta	0.955
P31946	14-3-3 protein beta/alpha	0.955
P63104	14-3-3 protein zeta/delta	0.955
Q04917	14-3-3 protein eta	0.955
A6NGN9	IgLON family member 5	0.95
O00187	Mannan-binding lectin serine protease 2	0.95
O00241	Signal-regulatory protein beta-1	0.95
O00560	Syntenin-1	0.95
O14793	Growth/differentiation factor 8	0.95
O15144	Actin-related protein 2/3 complex subunit 2	0.95
O15197	Ephrin type-B receptor 6	0.95
O15204	ADAM DEC1	0.95
O15230	Laminin subunit alpha-5	0.95
O15400	Syntaxin-7	0.95
O15466	Alpha-28-sialyltransferase 8E	0.95
O43240	Kallikrein-10	0.95
O43567	E3 ubiquitin-protein ligase RNF13	0.95
O43909	Exostosin-like 3	0.95
O60234	Glia maturation factor gamma	0.95
O60664	Perilipin-3	0.95
O60844	Zymogen granule membrane protein 16	0.95
O60939	Sodium channel subunit beta-2	0.95
O75051	Plexin-A2	0.95
O75063	Glycosaminoglycan xylosylkinase	0.95
O75077	Disintegrin and metalloproteinase domain-containing protein 23	0.95
O75078	Disintegrin and metalloproteinase domain-containing protein 11	0.95
O75083	WD repeat-containing protein 1	0.95
O75096	Low-density lipoprotein receptor-related protein 4	0.95
O75173	A disintegrin and metalloproteinase with thrombospondin motifs 4	0.95
O75636	Ficolin-3	0.95
O75752	UDP-GalNAc:beta-13-N-acetylgalactosaminyltransferase 1	0.95
O76061	Stanniocalcin-2	0.95
O94766	Galactosylgalactosylxylosylprotein 3-beta-glucuronosyltransferase 3	0.95
O95025	Semaphorin-3D	0.95
O95157	Neurexophilin-3	0.95
O95185	Netrin receptor UNC5C	0.95
O95450	A disintegrin and metalloproteinase with thrombospondin motifs 2	0.95
O95633	Follistatin-related protein 3	0.95
O95678	Keratin type II cytoskeletal 75	0.95
O95782	AP-2 complex subunit alpha-1	0.95
O95998	Interleukin-18-binding protein	0.95
P00352	Retinal dehydrogenase 1	0.95
P00488	Coagulation factor XIII A chain	0.95
P00491	Purine nucleoside phosphorylase	0.95
P00533	Epidermal growth factor receptor	0.95
P00568	Adenylate kinase isoenzyme 1	0.95
P01037	Cystatin-SN	0.95
P01127	Platelet-derived growth factor subunit B	0.95
P01236	Prolactin	0.95
P01763	Immunoglobulin heavy variable 3-48	0.95
P01767	Immunoglobulin heavy variable 3-53	0.95
P01880	Immunoglobulin heavy constant delta	0.95
P02462	Collagen alpha-1	0.95
P02778	C-X-C motif chemokine 10	0.95
P02786	Transferrin receptor protein 1	0.95
P02794	Ferritin heavy chain	0.95
P04040	Catalase	0.95
P04070	Vitamin K-dependent protein C	0.95
P04080	Cystatin-B	0.95
P04083	Annexin A1	0.95
P04211	Immunoglobulin lambda variable 7-43	0.95
P04271	Protein S100-B	0.95
P04433	Immunoglobulin kappa variable 3-11	0.95
P04792	Heat shock protein beta-1	0.95
P05019	Insulin-like growth factor I	0.95
P05026	Sodium/potassium-transporting ATPase subunit beta-1	0.95
P05121	Plasminogen activator inhibitor 1	0.95
P05997	Collagen alpha-2	0.95
P06732	Creatine kinase M-type	0.95
P06858	Lipoprotein lipase	0.95
P07197	Neurofilament medium polypeptide	0.95
P07311	Acylphosphatase-1	0.95
P07477	Trypsin-1	0.95
P07738	Bisphosphoglycerate mutase	0.95
P07900	Heat shock protein HSP 90-alpha	0.95
P08138	Tumor necrosis factor receptor superfamily member 16	0.95
P08758	Annexin A5	0.95
P08833	Insulin-like growth factor-binding protein 1	0.95
P09936	Ubiquitin carboxyl-terminal hydrolase isozyme L1	0.95
P09960	Leukotriene A-4 hydrolase	0.95
P10092	Calcitonin gene-related peptide 2	0.95
P10153	Non-secretory ribonuclease	0.95
P10768	S-formylglutathione hydrolase	0.95
P10809	60 kDa heat shock protein mitochondrial	0.95
P11215	Integrin alpha-M	0.95
P11717	Cation-independent mannose-6-phosphate receptor	0.95
P12110	Collagen alpha-2	0.95
P12532	Creatine kinase U-type mitochondrial	0.95
P12821	Angiotensin-converting enzyme	0.95
P12830	Cadherin-1	0.95
P13489	Ribonuclease inhibitor	0.95
P13639	Elongation factor 2	0.95
P13647	Keratin type II cytoskeletal 5	0.95
P13797	Plastin-3	0.95
P14151	L-selectin	0.95
P14174	Macrophage migration inhibitory factor	0.95
P14207	Folate receptor beta	0.95
P14324	Farnesyl pyrophosphate synthase	0.95
P14550	Aldo-keto reductase family 1 member A1	0.95
P14621	Acylphosphatase-2	0.95
P14923	Junction plakoglobin	0.95
P15121	Aldo-keto reductase family 1 member B1	0.95
P15328	Folate receptor alpha	0.95
P15924	Desmoplakin	0.95
P16144	Integrin beta-4	0.95
P16234	Platelet-derived growth factor receptor alpha	0.95
P16278	Beta-galactosidase	0.95
P16949	Stathmin	0.95
P17050	Alpha-N-acetylgalactosaminidase	0.95
P17931	Galectin-3	0.95
P18075	Bone morphogenetic protein 7	0.95
P18669	Phosphoglycerate mutase 1	0.95
P19367	Hexokinase-1	0.95
P19438	Tumor necrosis factor receptor superfamily member 1A	0.95
P20382	Pro-MCH [Cleaved into: Neuropeptide-glycine-glutamic acid	0.95
P20618	Proteasome subunit beta type-1	0.95
P20700	Lamin-B1	0.95
P21333	Filamin-A	0.95
P21554	Cannabinoid receptor 1	0.95
P21579	Synaptotagmin-1	0.95
P21926	CD9 antigen	0.95
P22314	Ubiquitin-like modifier-activating enzyme 1	0.95
P22891	Vitamin K-dependent protein Z	0.95
P23381	Tryptophan--tRNA ligase cytoplasmic	0.95
P24666	Low molecular weight phosphotyrosine protein phosphatase	0.95
P25705	ATP synthase subunit alpha mitochondrial	0.95
P25774	Cathepsin S	0.95
P25789	Proteasome subunit alpha type-4	0.95
P26927	Hepatocyte growth factor-like protein	0.95
P27824	Calnexin	0.95
P28070	Proteasome subunit beta type-4	0.95
P28827	Receptor-type tyrosine-protein phosphatase mu	0.95
P29120	Neuroendocrine convertase 1	0.95
P29122	Proprotein convertase subtilisin/kexin type 6	0.95
P29279	Connective tissue growth factor	0.95
P29323	Ephrin type-B receptor 2	0.95
P30043	Flavin reductase	0.95
P30044	Peroxiredoxin-5 mitochondrial	0.95
P31146	Coronin-1A	0.95
P31153	S-adenosylmethionine synthase isoform type-2	0.95
P31321	cAMP-dependent protein kinase type I-beta regulatory subunit	0.95
P31431	Syndecan-4	0.95
P31949	Protein S100-A11	0.95
P35080	Profilin-2	0.95
P35219	Carbonic anhydrase-related protein	0.95
P35241	Radixin	0.95
P35247	Pulmonary surfactant-associated protein D	0.95
P35542	Serum amyloid A-4 protein	0.95
P37802	Transgelin-2	0.95
P45877	Peptidyl-prolyl cis-trans isomerase C	0.95
P46108	Adapter molecule crk	0.95
P46531	Neurogenic locus notch homolog protein 1	0.95
P46940	Ras GTPase-activating-like protein IQGAP1	0.95
P48723	Heat shock 70 kDa protein 13	0.95
P49257	Protein ERGIC-53	0.95
P49588	Alanine--tRNA ligase cytoplasmic	0.95
P50453	Serpin B9	0.95
P50897	Palmitoyl-protein thioesterase 1	0.95
P51149	Ras-related protein Rab-7a	0.95
P51805	Plexin-A3	0.95
P52209	6-phosphogluconate dehydrogenase decarboxylating	0.95
P52566	Rho GDP-dissociation inhibitor 2	0.95
P52848	Bifunctional heparan sulfate N-deacetylase/N-sulfotransferase 1	0.95
P52907	F-actin-capping protein subunit alpha-1	0.95
P53041	Serine/threonine-protein phosphatase 5	0.95
P55001	Microfibrillar-associated protein 2	0.95
P55072	Transitional endoplasmic reticulum ATPase	0.95
P55287	Cadherin-11	0.95
P55957	BH3-interacting domain death agonist	0.95
P58215	Lysyl oxidase homolog 3	0.95
P60660	Myosin light polypeptide 6	0.95
P60981	Destrin	0.95
P60983	Glia maturation factor beta	0.95
P61088	Ubiquitin-conjugating enzyme E2 N	0.95
P61158	Actin-related protein 3	0.95
P61266	Syntaxin-1B	0.95
P62328	Thymosin beta-4	0.95
P62942	Peptidyl-prolyl cis-trans isomerase FKBP1A	0.95
P63027	Vesicle-associated membrane protein 2	0.95
P68036	Ubiquitin-conjugating enzyme E2 L3	0.95
P78333	Glypican-5 [Cleaved into: Secreted glypican-5]	0.95
P78504	Protein jagged-1	0.95
P80723	Brain acid soluble protein 1	0.95
P81605	Dermcidin	0.95
P84157	Matrix-remodeling-associated protein 7	0.95
P98173	Protein FAM3A	0.95
P99999	Cytochrome c	0.95
Q00610	Clathrin heavy chain 1	0.95
Q01082	Spectrin beta chain non-erythrocytic 1	0.95
Q04760	Lactoylglutathione lyase	0.95
Q08209	Serine/threonine-protein phosphatase 2B catalytic subunit alpha isoform	0.95
Q08554	Desmocollin-1	0.95
Q08ET2	Sialic acid-binding Ig-like lectin 14	0.95
Q09328	Alpha-16-mannosylglycoprotein 6-beta-N-acetylglucosaminyltransferase A	0.95
Q10588	ADP-ribosyl cyclase/cyclic ADP-ribose hydrolase 2	0.95
Q12794	Hyaluronidase-1	0.95
Q13103	Secreted phosphoprotein 24	0.95
Q13232	Nucleoside diphosphate kinase 3	0.95
Q13308	Inactive tyrosine-protein kinase 7	0.95
Q13443	Disintegrin and metalloproteinase domain-containing protein 9	0.95
Q13444	Disintegrin and metalloproteinase domain-containing protein 15	0.95
Q13557	Calcium/calmodulin-dependent protein kinase type II subunit delta	0.95
Q13591	Semaphorin-5A	0.95
Q13634	Cadherin-18	0.95
Q13641	Trophoblast glycoprotein	0.95
Q13683	Integrin alpha-7 [Cleaved into: Integrin alpha-7 heavy chain; Integrin alpha-7 light chain; Integrin alpha-7 70 kDa form]	0.95
Q13813	Spectrin alpha chain non-erythrocytic 1	0.95
Q14257	Reticulocalbin-2	0.95
Q14508	WAP four-disulfide core domain protein 2	0.95
Q14517	Protocadherin Fat 1	0.95
Q14696	LRP chaperone MESD	0.95
Q15121	Astrocytic phosphoprotein PEA-15	0.95
Q15149	Plectin	0.95
Q15365	Poly	0.95
Q15459	Splicing factor 3A subunit 1	0.95
Q15485	Ficolin-2	0.95
Q15493	Regucalcin	0.95
Q15768	Ephrin-B3	0.95
Q15819	Ubiquitin-conjugating enzyme E2 variant 2	0.95
Q15828	Cystatin-M	0.95
Q16288	NT-3 growth factor receptor	0.95
Q16531	DNA damage-binding protein 1	0.95
Q16627	C-C motif chemokine 14	0.95
Q16775	Hydroxyacylglutathione hydrolase mitochondrial	0.95
Q16851	UTP--glucose-1-phosphate uridylyltransferase	0.95
Q16853	Membrane primary amine oxidase	0.95
Q16881	Thioredoxin reductase 1 cytoplasmic	0.95
Q495W5	Alpha-	0.95
Q5IJ48	Protein crumbs homolog 2	0.95
Q5SGD2	Protein phosphatase 1L	0.95
Q5T848	Probable G-protein coupled receptor 158	0.95
Q5VWW1	Complement C1q-like protein 3	0.95
Q63HQ2	Pikachurin	0.95
Q658N2	WSC domain-containing protein 1	0.95
Q68BL8	Olfactomedin-like protein 2B	0.95
Q6IEE7	Transmembrane protein 132E	0.95
Q6P4E1	Protein CASC4	0.95
Q6UXK2	Immunoglobulin superfamily containing leucine-rich repeat protein 2	0.95
Q6UXK5	Leucine-rich repeat neuronal protein 1	0.95
Q6UXZ4	Netrin receptor UNC5D	0.95
Q6ZN44	Netrin receptor UNC5A	0.95
Q6ZRP7	Sulfhydryl oxidase 2	0.95
Q76KP1	N-acetyl-beta-glucosaminyl-glycoprotein 4-beta-N-acetylgalactosaminyltransferase 1	0.95
Q7Z408	CUB and sushi domain-containing protein 2	0.95
Q7Z5A9	Chemokine-like protein TAFA-1	0.95
Q7Z5L0	Vitelline membrane outer layer protein 1 homolog	0.95
Q7Z5N4	Protein sidekick-1	0.95
Q7Z6L0	Proline-rich transmembrane protein 2	0.95
Q7Z7H5	Transmembrane emp24 domain-containing protein 4	0.95
Q7Z7M8	UDP-GlcNAc:betaGal beta-13-N-acetylglucosaminyltransferase 8	0.95
Q86SF2	N-acetylgalactosaminyltransferase 7	0.95
Q86SR1	Polypeptide N-acetylgalactosaminyltransferase 10	0.95
Q86TH1	ADAMTS-like protein 2	0.95
Q86UN2	Reticulon-4 receptor-like 1	0.95
Q86V85	Integral membrane protein GPR180	0.95
Q86X29	Lipolysis-stimulated lipoprotein receptor	0.95
Q86Y82	Syntaxin-12	0.95
Q86YD3	Transmembrane protein 25	0.95
Q8IUC8	Polypeptide N-acetylgalactosaminyltransferase 13	0.95
Q8IUK5	Plexin domain-containing protein 1	0.95
Q8IWU5	Extracellular sulfatase Sulf-2	0.95
Q8IXL6	Extracellular serine/threonine protein kinase FAM20C	0.95
Q8IYR6	Tomoregulin-1	0.95
Q8IZJ1	Netrin receptor UNC5B	0.95
Q8IZS8	Voltage-dependent calcium channel subunit alpha-2/delta-3	0.95
Q8N149	Leukocyte immunoglobulin-like receptor subfamily A member 2	0.95
Q8N3D4	EH domain-binding protein 1-like protein 1	0.95
Q8N3H0	Chemokine-like protein TAFA-2	0.95
Q8N3T1	Polypeptide N-acetylgalactosaminyltransferase 15	0.95
Q8N436	Inactive carboxypeptidase-like protein X2	0.95
Q8N573	Oxidation resistance protein 1	0.95
Q8N8Z6	Discoidin CUB and LCCL domain-containing protein 1	0.95
Q8N967	Leucine-rich repeat and transmembrane domain-containing protein 2	0.95
Q8NCC3	Group XV phospholipase A2	0.95
Q8NCW6	Polypeptide N-acetylgalactosaminyltransferase 11	0.95
Q8NI22	Multiple coagulation factor deficiency protein 2	0.95
Q8TDQ0	Hepatitis A virus cellular receptor 2	0.95
Q8TDY8	Immunoglobulin superfamily DCC subclass member 4	0.95
Q8WUJ3	Cell migration-inducing and hyaluronan-binding protein	0.95
Q8WX77	Insulin-like growth factor-binding protein-like 1	0.95
Q92484	Acid sphingomyelinase-like phosphodiesterase 3a	0.95
Q92485	Acid sphingomyelinase-like phosphodiesterase 3b	0.95
Q92692	Nectin-2	0.95
Q92832	Protein kinase C-binding protein NELL1	0.95
Q92854	Semaphorin-4D	0.95
Q96CG8	Collagen triple helix repeat-containing protein 1	0.95
Q96CW9	Netrin-G2	0.95
Q96F85	CB1 cannabinoid receptor-interacting protein 1	0.95
Q96FJ2	Dynein light chain 2 cytoplasmic	0.95
Q96IU4	Protein ABHD14B	0.95
Q96JA1	Leucine-rich repeats and immunoglobulin-like domains protein 1	0.95
Q96MM7	Heparan-sulfate 6-O-sulfotransferase 2	0.95
Q96NY7	Chloride intracellular channel protein 6	0.95
Q96NZ9	Proline-rich acidic protein 1	0.95
Q96P44	Collagen alpha-1	0.95
Q96PQ0	VPS10 domain-containing receptor SorCS2	0.95
Q96TC7	Regulator of microtubule dynamics protein 3	0.95
Q99436	Proteasome subunit beta type-7	0.95
Q99536	Synaptic vesicle membrane protein VAT-1 homolog	0.95
Q99542	Matrix metalloproteinase-19	0.95
Q99972	Myocilin	0.95
Q99985	Semaphorin-3C	0.95
Q9BQS7	Hephaestin	0.95
Q9BS26	Endoplasmic reticulum resident protein 44	0.95
Q9BT09	Protein canopy homolog 3	0.95
Q9BU40	Chordin-like protein 1	0.95
Q9BUD6	Spondin-2	0.95
Q9BUN1	Protein MENT	0.95
Q9BVH7	Alpha-N-acetylgalactosaminide alpha-26-sialyltransferase 5	0.95
Q9BXJ4	Complement C1q tumor necrosis factor-related protein 3	0.95
Q9BXR6	Complement factor H-related protein 5	0.95
Q9BXS4	Transmembrane protein 59	0.95
Q9BY76	Angiopoietin-related protein 4	0.95
Q9BY79	Membrane frizzled-related protein	0.95
Q9BZM5	UL16-binding protein 2	0.95
Q9GZM5	Protein YIPF3	0.95
Q9GZX3	Carbohydrate sulfotransferase 6	0.95
Q9GZX9	Twisted gastrulation protein homolog 1	0.95
Q9H0R4	Haloacid dehalogenase-like hydrolase domain-containing protein 2	0.95
Q9H156	SLIT and NTRK-like protein 2	0.95
Q9H1B5	Xylosyltransferase 2	0.95
Q9H1U4	Multiple epidermal growth factor-like domains protein 9	0.95
Q9H299	SH3 domain-binding glutamic acid-rich-like protein 3	0.95
Q9H2X9	Solute carrier family 12 member 5	0.95
Q9H3S1	Semaphorin-4A	0.95
Q9H3T2	Semaphorin-6C	0.95
Q9H3T3	Semaphorin-6B	0.95
Q9H4A9	Dipeptidase 2	0.95
Q9H4D0	Calsyntenin-2	0.95
Q9H5Y7	SLIT and NTRK-like protein 6	0.95
Q9H7Y0	Divergent protein kinase domain 2B	0.95
Q9HC38	Glyoxalase domain-containing protein 4	0.95
Q9HCJ2	Leucine-rich repeat-containing protein 4C	0.95
Q9HD45	Transmembrane 9 superfamily member 3	0.95
Q9HDC9	Adipocyte plasma membrane-associated protein	0.95
Q9NPD7	Neuritin	0.95
Q9NPG4	Protocadherin-12	0.95
Q9NPH3	Interleukin-1 receptor accessory protein	0.95
Q9NQ36	Signal peptide CUB and EGF-like domain-containing protein 2	0.95
Q9NR34	Mannosyl-oligosaccharide 12-alpha-mannosidase IC	0.95
Q9NR99	Matrix-remodeling-associated protein 5	0.95
Q9NRB3	Carbohydrate sulfotransferase 12	0.95
Q9NRR1	Cytokine-like protein 1	0.95
Q9NS15	Latent-transforming growth factor beta-binding protein 3	0.95
Q9NS68	Tumor necrosis factor receptor superfamily member 19	0.95
Q9NS84	Carbohydrate sulfotransferase 7	0.95
Q9NUQ9	Protein FAM49B	0.95
Q9NY15	Stabilin-1	0.95
Q9NY33	Dipeptidyl peptidase 3	0.95
Q9NY72	Sodium channel subunit beta-3	0.95
Q9NYU2	UDP-glucose:glycoprotein glucosyltransferase 1	0.95
Q9NZ72	Stathmin-3	0.95
Q9NZU1	Leucine-rich repeat transmembrane protein FLRT1	0.95
Q9UHD9	Ubiquilin-2	0.95
Q9UIB8	SLAM family member 5	0.95
Q9UJ99	Cadherin-22	0.95
Q9UJH8	Meteorin	0.95
Q9UKU6	Thyrotropin-releasing hormone-degrading ectoenzyme	0.95
Q9ULB4	Cadherin-9	0.95
Q9ULB5	Cadherin-7	0.95
Q9ULI3	Protein HEG homolog 1	0.95
Q9UM47	Neurogenic locus notch homolog protein 3	0.95
Q9UNZ2	NSFL1 cofactor p47	0.95
Q9UP79	A disintegrin and metalloproteinase with thrombospondin motifs 8	0.95
Q9Y266	Nuclear migration protein nudC	0.95
Q9Y275	Tumor necrosis factor ligand superfamily member 13B	0.95
Q9Y2B0	Protein canopy homolog 2	0.95
Q9Y2C2	Uronyl 2-sulfotransferase	0.95
Q9Y2G1	Myelin regulatory factor	0.95
Q9Y334	von Willebrand factor A domain-containing protein 7	0.95
Q9Y696	Chloride intracellular channel protein 4	0.95
Q9Y6N8	Cadherin-10	0.95
Q9HDB5	Neurexin-3-beta	0.95
O60741	Potassium/sodium hyperpolarization-activated cyclic nucleotide-gated channel 1	0.95
P00739	Haptoglobin-related protein	0.95
P01877	Immunoglobulin heavy constant alpha 2	0.95
P08779	Keratin type I cytoskeletal 16	0.95
P0DJI8	Serum amyloid A-1 protein	0.95
P10321	HLA class I histocompatibility antigen Cw-7 alpha chain	0.95
P15259	Phosphoglycerate mutase 2	0.95
P15531	Nucleoside diphosphate kinase A	0.95
P17600	Synapsin-1	0.95
P23582	C-type natriuretic peptide [Cleaved into: CNP-22; CNP-29; CNP-53]	0.95
P48668	Keratin type II cytoskeletal 6C	0.95
P50993	Sodium/potassium-transporting ATPase subunit alpha-2	0.95
P54652	Heat shock-related 70 kDa protein 2	0.95
P59665	Neutrophil defensin 1	0.95
P60709	Actin cytoplasmic 1	0.95
P63313	Thymosin beta-10	0.95
Q96KK5	Histone H2A type 1-H	0.95
Q9BVA1	Tubulin beta-2B chain	0.95
Q9BYX7	Putative beta-actin-like protein 3	0.95
Q9H4G4	Golgi-associated plant pathogenesis-related protein 1	0.95
Q9UN70	Protocadherin gamma-C3	0.95
Q9Y281	Cofilin-2	0.95
A1L4H1	Soluble scavenger receptor cysteine-rich domain-containing protein SSC5D	0.945
A2RU67	Protein FAM234B	0.945
A6BM72	Multiple epidermal growth factor-like domains protein 11	0.945
B2RUY7	von Willebrand factor C domain-containing protein 2-like	0.945
O00144	Frizzled-9	0.945
O00300	Tumor necrosis factor receptor superfamily member 11B	0.945
O00499	Myc box-dependent-interacting protein 1	0.945
O00548	Delta-like protein 1	0.945
O00592	Podocalyxin	0.945
O00622	Protein CYR61	0.945
O00764	Pyridoxal kinase	0.945
O14668	Transmembrane gamma-carboxyglutamic acid protein 1	0.945
O14737	Programmed cell death protein 5	0.945
O14950	Myosin regulatory light chain 12B	0.945
O15072	A disintegrin and metalloproteinase with thrombospondin motifs 3	0.945
O15075	Serine/threonine-protein kinase DCLK1	0.945
O15123	Angiopoietin-2	0.945
O15126	Secretory carrier-associated membrane protein 1	0.945
O15540	Fatty acid-binding protein brain	0.945
O43278	Kunitz-type protease inhibitor 1	0.945
O43464	Serine protease HTRA2 mitochondrial	0.945
O43491	Band 4.1-like protein 2	0.945
O43508	Tumor necrosis factor ligand superfamily member 12	0.945
O43707	Alpha-actinin-4	0.945
O43852	Calumenin	0.945
O43916	Carbohydrate sulfotransferase 1	0.945
O60243	Heparan-sulfate 6-O-sulfotransferase 1	0.945
O60291	E3 ubiquitin-protein ligase MGRN1	0.945
O60449	Lymphocyte antigen 75	0.945
O60477	BMP/retinoic acid-inducible neural-specific protein 1	0.945
O60486	Plexin-C1	0.945
O60507	Protein-tyrosine sulfotransferase 1	0.945
O60512	Beta-14-galactosyltransferase 3	0.945
O60609	GDNF family receptor alpha-3	0.945
O60641	Clathrin coat assembly protein AP180	0.945
O75093	Slit homolog 1 protein	0.945
O75094	Slit homolog 3 protein	0.945
O75095	Multiple epidermal growth factor-like domains protein 6	0.945
O75129	Astrotactin-2	0.945
O75339	Cartilage intermediate layer protein 1	0.945
O75354	Ectonucleoside triphosphate diphosphohydrolase 6	0.945
O75368	SH3 domain-binding glutamic acid-rich-like protein	0.945
O75594	Peptidoglycan recognition protein 1	0.945
O75629	Protein CREG1	0.945
O75781	Paralemmin-1	0.945
O75973	C1q-related factor	0.945
O76070	Gamma-synuclein	0.945
O76076	WNT1-inducible-signaling pathway protein 2	0.945
O94813	Slit homolog 2 protein	0.945
O94923	D-glucuronyl C5-epimerase	0.945
O95084	Serine protease 23	0.945
O95158	Neurexophilin-4	0.945
O95166	Gamma-aminobutyric acid receptor-associated protein	0.945
O95407	Tumor necrosis factor receptor superfamily member 6B	0.945
O95461	LARGE xylosyl- and glucuronyltransferase 1	0.945
O95747	Serine/threonine-protein kinase OSR1	0.945
O95817	BAG family molecular chaperone regulator 3	0.945
O95841	Angiopoietin-related protein 1	0.945
O95965	Integrin beta-like protein 1	0.945
O95989	Diphosphoinositol polyphosphate phosphohydrolase 1	0.945
P00813	Adenosine deaminase	0.945
P01130	Low-density lipoprotein receptor	0.945
P01137	Transforming growth factor beta-1 proprotein [Cleaved into: Latency-associated peptide	0.945
P01148	Progonadoliberin-1	0.945
P01178	Oxytocin-neurophysin 1	0.945
P01185	Vasopressin-neurophysin 2-copeptin	0.945
P01189	Pro-opiomelanocortin	0.945
P01258	Calcitonin [Cleaved into: Calcitonin; Katacalcin	0.945
P01594	Immunoglobulin kappa variable 1-33	0.945
P01599	Immunoglobulin kappa variable 1-17	0.945
P01602	Immunoglobulin kappa variable 1-5	0.945
P01611	Immunoglobulin kappa variable 1D-12	0.945
P01699	Immunoglobulin lambda variable 1-44	0.945
P01700	Immunoglobulin lambda variable 1-47	0.945
P01903	HLA class II histocompatibility antigen DR alpha chain	0.945
P02788	Lactotransferrin	0.945
P02792	Ferritin light chain	0.945
P03973	Antileukoproteinase	0.945
P04062	Lysosomal acid glucosylceramidase	0.945
P04233	HLA class II histocompatibility antigen gamma chain	0.945
P05062	Fructose-bisphosphate aldolase B	0.945
P05107	Integrin beta-2	0.945
P05556	Integrin beta-1	0.945
P06331	Immunoglobulin heavy variable 4-34	0.945
P06748	Nucleophosmin	0.945
P07148	Fatty acid-binding protein liver	0.945
P07307	Asialoglycoprotein receptor 2	0.945
P07355	Annexin A2	0.945
P07910	Heterogeneous nuclear ribonucleoproteins C1/C2	0.945
P07911	Uromodulin	0.945
P08254	Stromelysin-1	0.945
P08476	Inhibin beta A chain	0.945
P08493	Matrix Gla protein	0.945
P08575	Receptor-type tyrosine-protein phosphatase C	0.945
P08637	Low affinity immunoglobulin gamma Fc region receptor III-A	0.945
P08887	Interleukin-6 receptor subunit alpha	0.945
P09172	Dopamine beta-hydroxylase	0.945
P09455	Retinol-binding protein 1	0.945
P09467	Fructose-16-bisphosphatase 1	0.945
P09471	Guanine nucleotide-binding protein G	0.945
P09493	Tropomyosin alpha-1 chain	0.945
P09497	Clathrin light chain B	0.945
P09529	Inhibin beta B chain	0.945
P09958	Furin	0.945
P0C6S8	Leucine-rich repeat and immunoglobulin-like domain-containing nogo receptor-interacting protein 3	0.945
P0DJI9	Serum amyloid A-2 protein	0.945
P10636	Microtubule-associated protein tau	0.945
P10644	cAMP-dependent protein kinase type I-alpha regulatory subunit	0.945
P11137	Microtubule-associated protein 2	0.945
P11413	Glucose-6-phosphate 1-dehydrogenase	0.945
P11597	Cholesteryl ester transfer protein	0.945
P12318	Low affinity immunoglobulin gamma Fc region receptor II-a	0.945
P12429	Annexin A3	0.945
P13284	Gamma-interferon-inducible lysosomal thiol reductase	0.945
P13693	Translationally-controlled tumor protein	0.945
P13716	Delta-aminolevulinic acid dehydratase	0.945
P13929	Beta-enolase	0.945
P14138	Endothelin-3	0.945
P15090	Fatty acid-binding protein adipocyte	0.945
P15289	Arylsulfatase A	0.945
P15814	Immunoglobulin lambda-like polypeptide 1	0.945
P15848	Arylsulfatase B	0.945
P17181	Interferon alpha/beta receptor 1	0.945
P17655	Calpain-2 catalytic subunit	0.945
P17927	Complement receptor type 1	0.945
P19961	Alpha-amylase 2B	0.945
P20036	HLA class II histocompatibility antigen DP alpha 1 chain	0.945
P20396	Pro-thyrotropin-releasing hormone	0.945
P20851	C4b-binding protein beta chain	0.945
P20908	Collagen alpha-1	0.945
P21291	Cysteine and glycine-rich protein 1	0.945
P21399	Cytoplasmic aconitate hydratase	0.945
P21589	5'-nucleotidase	0.945
P21741	Midkine	0.945
P21860	Receptor tyrosine-protein kinase erbB-3	0.945
P22004	Bone morphogenetic protein 6	0.945
P22223	Cadherin-3	0.945
P22392	Nucleoside diphosphate kinase B	0.945
P22676	Calretinin	0.945
P23083	Immunoglobulin heavy variable 1-2	0.945
P23246	Splicing factor proline- and glutamine-rich	0.945
P23297	Protein S100-A1	0.945
P23434	Glycine cleavage system H protein mitochondrial	0.945
P23588	Eukaryotic translation initiation factor 4B	0.945
P25445	Tumor necrosis factor receptor superfamily member 6	0.945
P25686	DnaJ homolog subfamily B member 2	0.945
P25786	Proteasome subunit alpha type-1	0.945
P26022	Pentraxin-related protein PTX3	0.945
P26583	High mobility group protein B2	0.945
P26885	Peptidyl-prolyl cis-trans isomerase FKBP2	0.945
P27487	Dipeptidyl peptidase 4	0.945
P27816	Microtubule-associated protein 4	0.945
P28066	Proteasome subunit alpha type-5	0.945
P28074	Proteasome subunit beta type-5	0.945
P28300	Protein-lysine 6-oxidase	0.945
P30046	D-dopachrome decarboxylase	0.945
P30531	Sodium- and chloride-dependent GABA transporter 1	0.945
P31937	3-hydroxyisobutyrate dehydrogenase mitochondrial	0.945
P31948	Stress-induced-phosphoprotein 1	0.945
P32418	Sodium/calcium exchanger 1	0.945
P34949	Mannose-6-phosphate isomerase	0.945
P35232	Prohibitin	0.945
P35475	Alpha-L-iduronidase	0.945
P35556	Fibrillin-2 [Cleaved into: Fibrillin-2 C-terminal peptide]	0.945
P35590	Tyrosine-protein kinase receptor Tie-1	0.945
P35606	Coatomer subunit beta'	0.945
P35749	Myosin-11	0.945
P35968	Vascular endothelial growth factor receptor 2	0.945
P36888	Receptor-type tyrosine-protein kinase FLT3	0.945
P36957	Dihydrolipoyllysine-residue succinyltransferase component of 2-oxoglutarate dehydrogenase complex mitochondrial	0.945
P38571	Lysosomal acid lipase/cholesteryl ester hydrolase	0.945
P42126	Enoyl-CoA delta isomerase 1 mitochondrial	0.945
P42263	Glutamate receptor 3	0.945
P43004	Excitatory amino acid transporter 2	0.945
P43034	Platelet-activating factor acetylhydrolase IB subunit alpha	0.945
P46821	Microtubule-associated protein 1B	0.945
P46926	Glucosamine-6-phosphate isomerase 1	0.945
P46952	3-hydroxyanthranilate 34-dioxygenase	0.945
P46976	Glycogenin-1	0.945
P47755	F-actin-capping protein subunit alpha-2	0.945
P48960	CD97 antigen	0.945
P49184	Deoxyribonuclease-1-like 1	0.945
P49418	Amphiphysin	0.945
P49720	Proteasome subunit beta type-3	0.945
P49746	Thrombospondin-3	0.945
P49747	Cartilage oligomeric matrix protein	0.945
P49767	Vascular endothelial growth factor C	0.945
P49862	Kallikrein-7	0.945
P50281	Matrix metalloproteinase-14	0.945
P51674	Neuronal membrane glycoprotein M6-a	0.945
P52565	Rho GDP-dissociation inhibitor 1	0.945
P52823	Stanniocalcin-1	0.945
P52849	Bifunctional heparan sulfate N-deacetylase/N-sulfotransferase 2	0.945
P53004	Biliverdin reductase A	0.945
P54725	UV excision repair protein RAD23 homolog A	0.945
P54753	Ephrin type-B receptor 3	0.945
P54760	Ephrin type-B receptor 4	0.945
P54803	Galactocerebrosidase	0.945
P54826	Growth arrest-specific protein 1	0.945
P55008	Allograft inflammatory factor 1	0.945
P55145	Mesencephalic astrocyte-derived neurotrophic factor	0.945
P55289	Cadherin-12	0.945
P55327	Tumor protein D52	0.945
P56199	Integrin alpha-1	0.945
P56705	Protein Wnt-4	0.945
P58546	Myotrophin	0.945
P60033	CD81 antigen	0.945
P60520	Gamma-aminobutyric acid receptor-associated protein-like 2	0.945
P61204	ADP-ribosylation factor 3	0.945
P61224	Ras-related protein Rap-1b	0.945
P62760	Visinin-like protein 1	0.945
P62857	40S ribosomal protein S28	0.945
P62873	Guanine nucleotide-binding protein G	0.945
P62993	Growth factor receptor-bound protein 2	0.945
P63261	Actin cytoplasmic 2	0.945
P67936	Tropomyosin alpha-4 chain	0.945
P78310	Coxsackievirus and adenovirus receptor	0.945
P78386	Keratin type II cuticular Hb5	0.945
P78423	Fractalkine	0.945
P78539	Sushi repeat-containing protein SRPX	0.945
P82987	ADAMTS-like protein 3	0.945
P98153	Integral membrane protein DGCR2/IDD	0.945
Q00169	Phosphatidylinositol transfer protein alpha isoform	0.945
Q00973	Beta-14 N-acetylgalactosaminyltransferase 1	0.945
Q01973	Inactive tyrosine-protein kinase transmembrane receptor ROR1	0.945
Q02413	Desmoglein-1	0.945
Q02747	Guanylin	0.945
Q02952	A-kinase anchor protein 12	0.945
Q02985	Complement factor H-related protein 3	0.945
Q03405	Urokinase plasminogen activator surface receptor	0.945
Q05193	Dynamin-1	0.945
Q05682	Caldesmon	0.945
Q06141	Regenerating islet-derived protein 3-alpha	0.945
Q07507	Dermatopontin	0.945
Q07654	Trefoil factor 3	0.945
Q07699	Sodium channel subunit beta-1	0.945
Q08397	Lysyl oxidase homolog 1	0.945
Q09327	Beta-14-mannosyl-glycoprotein 4-beta-N-acetylglucosaminyltransferase	0.945
Q09666	Neuroblast differentiation-associated protein AHNAK	0.945
Q13126	S-methyl-5'-thioadenosine phosphorylase	0.945
Q13255	Metabotropic glutamate receptor 1	0.945
Q13275	Semaphorin-3F	0.945
Q13361	Microfibrillar-associated protein 5	0.945
Q13409	Cytoplasmic dynein 1 intermediate chain 2	0.945
Q13442	28 kDa heat- and acid-stable phosphoprotein	0.945
Q13501	Sequestosome-1	0.945
Q13642	Four and a half LIM domains protein 1	0.945
Q13790	Apolipoprotein F	0.945
Q13873	Bone morphogenetic protein receptor type-2	0.945
Q13938	Calcyphosin	0.945
Q14103	Heterogeneous nuclear ribonucleoprotein D0	0.945
Q14162	Scavenger receptor class F member 1	0.945
Q14213	Interleukin-27 subunit beta	0.945
Q14651	Plastin-1	0.945
Q14847	LIM and SH3 domain protein 1	0.945
Q14914	Prostaglandin reductase 1	0.945
Q15154	Pericentriolar material 1 protein	0.945
Q15166	Serum paraoxonase/lactonase 3	0.945
Q15198	Platelet-derived growth factor receptor-like protein	0.945
Q15257	Serine/threonine-protein phosphatase 2A activator	0.945
Q15274	Nicotinate-nucleotide pyrophosphorylase [carboxylating]	0.945
Q15465	Sonic hedgehog protein	0.945
Q15746	Myosin light chain kinase smooth muscle	0.945
Q15843	NEDD8	0.945
Q15847	Adipogenesis regulatory factor	0.945
Q15848	Adiponectin	0.945
Q16143	Beta-synuclein	0.945
Q16623	Syntaxin-1A	0.945
Q16799	Reticulon-1	0.945
Q16832	Discoidin domain-containing receptor 2	0.945
Q2TAL6	Brorin	0.945
Q2UY09	Collagen alpha-1	0.945
Q4G0I0	Protein CCSMST1	0.945
Q4G148	Glucoside xylosyltransferase 1	0.945
Q4LDE5	Sushi von Willebrand factor type A EGF and pentraxin domain-containing protein 1	0.945
Q4ZHG4	Fibronectin type III domain-containing protein 1	0.945
Q504Y2	Extracellular tyrosine-protein kinase PKDCC	0.945
Q53RT3	Retroviral-like aspartic protease 1	0.945
Q5BIV9	Shadow of prion protein	0.945
Q5JRA6	Transport and Golgi organization protein 1 homolog	0.945
Q5JS37	NHL repeat-containing protein 3	0.945
Q5JTV8	Torsin-1A-interacting protein 1	0.945
Q5JXA9	Signal-regulatory protein beta-2	0.945
Q5VTE0	Putative elongation factor 1-alpha-like 3	0.945
Q5VUB5	Protein FAM171A1	0.945
Q5VV63	Attractin-like protein 1	0.945
Q5ZPR3	CD276 antigen	0.945
Q68BL7	Olfactomedin-like protein 2A	0.945
Q68D85	Natural cytotoxicity triggering receptor 3 ligand 1	0.945
Q6IAA8	Ragulator complex protein LAMTOR1	0.945
Q6IBS0	Twinfilin-2	0.945
Q6JBY9	CapZ-interacting protein	0.945
Q6NUI6	Chondroadherin-like protein	0.945
Q6P179	Endoplasmic reticulum aminopeptidase 2	0.945
Q6PCB0	von Willebrand factor A domain-containing protein 1	0.945
Q6PUV4	Complexin-2	0.945
Q6UVY6	DBH-like monooxygenase protein 1	0.945
Q6UWY5	Olfactomedin-like protein 1	0.945
Q6UX15	Layilin	0.945
Q6UX72	UDP-GlcNAc:betaGal beta-13-N-acetylglucosaminyltransferase 9	0.945
Q6UXH1	Cysteine-rich with EGF-like domain protein 2	0.945
Q6UXI7	Vitrin	0.945
Q6UY11	Protein delta homolog 2	0.945
Q6UY14	ADAMTS-like protein 4	0.945
Q6WN34	Chordin-like protein 2	0.945
Q6ZMP0	Thrombospondin type-1 domain-containing protein 4	0.945
Q6ZRI8	Rho GTPase-activating protein 36	0.945
Q6ZSJ9	Protein shisa-6	0.945
Q6ZVM7	TOM1-like protein 2	0.945
Q70JA7	Chondroitin sulfate synthase 3	0.945
Q76LX8	A disintegrin and metalloproteinase with thrombospondin motifs 13	0.945
Q76M96	Coiled-coil domain-containing protein 80	0.945
Q7L0X0	TLR4 interactor with leucine rich repeats	0.945
Q7L266	Isoaspartyl peptidase/L-asparaginase	0.945
Q7LGC8	Carbohydrate sulfotransferase 3	0.945
Q7Z5A7	Chemokine-like protein TAFA-5	0.945
Q7Z5L7	Podocan	0.945
Q86TE4	Leucine zipper protein 2	0.945
Q86UX7	Fermitin family homolog 3	0.945
Q86VP6	Cullin-associated NEDD8-dissociated protein 1	0.945
Q86WC4	Osteopetrosis-associated transmembrane protein 1	0.945
Q86XX4	Extracellular matrix protein FRAS1	0.945
Q86YZ3	Hornerin	0.945
Q8IUK8	Cerebellin-2	0.945
Q8IVA1	Purkinje cell protein 2 homolog	0.945
Q8IVN8	Somatomedin-B and thrombospondin type-1 domain-containing protein	0.945
Q8IWK6	Adhesion G protein-coupled receptor A3	0.945
Q8IWQ3	Serine/threonine-protein kinase BRSK2	0.945
Q8IWY4	Signal peptide CUB and EGF-like domain-containing protein 1	0.945
Q8IX30	Signal peptide CUB and EGF-like domain-containing protein 3	0.945
Q8IYJ0	PILR alpha-associated neural protein	0.945
Q8IZA0	Dyslexia-associated protein KIAA0319-like protein	0.945
Q8IZJ3	C3 and PZP-like alpha-2-macroglobulin domain-containing protein 8	0.945
Q8IZP2	Putative protein FAM10A4	0.945
Q8IZU9	Kin of IRRE-like protein 3	0.945
Q8N114	Protein shisa-5	0.945
Q8N128	Protein FAM177A1	0.945
Q8N2G4	Ly6/PLAUR domain-containing protein 1	0.945
Q8N3G9	Transmembrane protein 130	0.945
Q8N474	Secreted frizzled-related protein 1	0.945
Q8N6Q3	CD177 antigen	0.945
Q8N9I0	Synaptotagmin-2	0.945
Q8NBI3	Draxin	0.945
Q8NBK3	Formylglycine-generating enzyme	0.945
Q8NC67	Neuropilin and tolloid-like protein 2	0.945
Q8NFL0	UDP-GlcNAc:betaGal beta-13-N-acetylglucosaminyltransferase 7	0.945
Q8NHG7	Small VCP/p97-interacting protein	0.945
Q8NHJ6	Leukocyte immunoglobulin-like receptor subfamily B member 4	0.945
Q8NHL6	Leukocyte immunoglobulin-like receptor subfamily B member 1	0.945
Q8TAA3	Proteasome subunit alpha-type 8	0.945
Q8TAB3	Protocadherin-19	0.945
Q8TBP5	Membrane protein FAM174A	0.945
Q8TCZ2	CD99 antigen-like protein 2	0.945
Q8TD84	Down syndrome cell adhesion molecule-like protein 1	0.945
Q8TDW7	Protocadherin Fat 3	0.945
Q8WUA8	Tsukushin	0.945
Q8WW22	DnaJ homolog subfamily A member 4	0.945
Q92185	Alpha-N-acetylneuraminide alpha-28-sialyltransferase	0.945
Q92187	CMP-N-acetylneuraminate-poly-alpha-28-sialyltransferase	0.945
Q92542	Nicastrin	0.945
Q92729	Receptor-type tyrosine-protein phosphatase U	0.945
Q92890	Ubiquitin recognition factor in ER-associated degradation protein 1	0.945
Q92896	Golgi apparatus protein 1	0.945
Q92945	Far upstream element-binding protein 2	0.945
Q93045	Stathmin-2	0.945
Q96BY9	Store-operated calcium entry-associated regulatory factor	0.945
Q96C19	EF-hand domain-containing protein D2	0.945
Q96D05	Uncharacterized protein FAM241B	0.945
Q96DZ1	Endoplasmic reticulum lectin 1	0.945
Q96EE4	Coiled-coil domain-containing protein 126	0.945
Q96EG1	Arylsulfatase G	0.945
Q96EU7	C1GALT1-specific chaperone 1	0.945
Q96FW1	Ubiquitin thioesterase OTUB1	0.945
Q96G03	Phosphoglucomutase-2	0.945
Q96GD0	Pyridoxal phosphate phosphatase	0.945
Q96HC4	PDZ and LIM domain protein 5	0.945
Q96HF1	Secreted frizzled-related protein 2	0.945
Q96JP9	Cadherin-related family member 1	0.945
Q96JQ0	Protocadherin-16	0.945
Q96KP4	Cytosolic non-specific dipeptidase	0.945
Q96KR4	Leishmanolysin-like peptidase	0.945
Q96MK3	Pseudokinase FAM20A	0.945
Q96MU8	Kremen protein 1	0.945
Q96NI6	Leucine-rich repeat and fibronectin type-III domain-containing protein 5	0.945
Q96PD2	Discoidin CUB and LCCL domain-containing protein 2	0.945
Q96QV1	Hedgehog-interacting protein	0.945
Q96RP7	Galactose-3-O-sulfotransferase 4	0.945
Q99941	Cyclic AMP-dependent transcription factor ATF-6 beta	0.945
Q9BQ51	Programmed cell death 1 ligand 2	0.945
Q9BQR3	Serine protease 27	0.945
Q9BRF8	Serine/threonine-protein phosphatase CPPED1	0.945
Q9BRT3	Migration and invasion enhancer 1	0.945
Q9BSG5	Retbindin	0.945
Q9BT88	Synaptotagmin-11	0.945
Q9BUP0	EF-hand domain-containing protein D1	0.945
Q9BWP8	Collectin-11	0.945
Q9BWV1	Brother of CDO	0.945
Q9BXK5	Bcl-2-like protein 13	0.945
Q9BXN1	Asporin	0.945
Q9BYJ0	Fibroblast growth factor-binding protein 2	0.945
Q9BZ76	Contactin-associated protein-like 3	0.945
Q9BZC7	ATP-binding cassette sub-family A member 2	0.945
Q9C0C4	Semaphorin-4C	0.945
Q9GZM7	Tubulointerstitial nephritis antigen-like	0.945
Q9GZV7	Hyaluronan and proteoglycan link protein 2	0.945
Q9H159	Cadherin-19	0.945
Q9H1Z8	Augurin	0.945
Q9H251	Cadherin-23	0.945
Q9H3S3	Transmembrane protease serine 5	0.945
Q9H461	Frizzled-8	0.945
Q9H5K3	Protein O-mannose kinase	0.945
Q9H6B4	CXADR-like membrane protein	0.945
Q9H7C9	Mth938 domain-containing protein	0.945
Q9H9S5	Fukutin-related protein	0.945
Q9HAV5	Tumor necrosis factor receptor superfamily member 27	0.945
Q9HBR0	Putative sodium-coupled neutral amino acid transporter 10	0.945
Q9HBT6	Cadherin-20	0.945
Q9HCK4	Roundabout homolog 2	0.945
Q9HCM2	Plexin-A4	0.945
Q9NNX6	CD209 antigen	0.945
Q9NPC4	Lactosylceramide 4-alpha-galactosyltransferase	0.945
Q9NPF0	CD320 antigen	0.945
Q9NPY3	Complement component C1q receptor	0.945
Q9NQ38	Serine protease inhibitor Kazal-type 5	0.945
Q9NQ66	1-phosphatidylinositol 45-bisphosphate phosphodiesterase beta-1	0.945
Q9NQ76	Matrix extracellular phosphoglycoprotein	0.945
Q9NQR4	Omega-amidase NIT2	0.945
Q9NQS3	Nectin-3	0.945
Q9NS00	Glycoprotein-N-acetylgalactosamine 3-beta-galactosyltransferase 1	0.945
Q9NT68	Teneurin-2	0.945
Q9NV96	Cell cycle control protein 50A	0.945
Q9NXS2	Glutaminyl-peptide cyclotransferase-like protein	0.945
Q9NY56	Odorant-binding protein 2a	0.945
Q9NYQ7	Cadherin EGF LAG seven-pass G-type receptor 3	0.945
Q9NZR2	Low-density lipoprotein receptor-related protein 1B	0.945
Q9NZV1	Cysteine-rich motor neuron 1 protein	0.945
Q9P0S2	Cytochrome c oxidase assembly protein COX16 homolog mitochondrial	0.945
Q9P2B2	Prostaglandin F2 receptor negative regulator	0.945
Q9P2K2	Thioredoxin domain-containing protein 16	0.945
Q9UBC2	Epidermal growth factor receptor substrate 15-like 1	0.945
Q9UBQ0	Vacuolar protein sorting-associated protein 29	0.945
Q9UBS5	Gamma-aminobutyric acid type B receptor subunit 1	0.945
Q9UBU2	Dickkopf-related protein 2	0.945
Q9UBV2	Protein sel-1 homolog 1	0.945
Q9UD71	Protein phosphatase 1 regulatory subunit 1B	0.945
Q9UF33	Ephrin type-A receptor 6	0.945
Q9UFP1	Golgi-associated kinase 1A	0.945
Q9UGV2	Protein NDRG3	0.945
Q9UI42	Carboxypeptidase A4	0.945
Q9UIK5	Tomoregulin-2	0.945
Q9UIW2	Plexin-A1	0.945
Q9UJ70	N-acetyl-D-glucosamine kinase	0.945
Q9UJQ1	Lysosome-associated membrane glycoprotein 5	0.945
Q9UK23	N-acetylglucosamine-1-phosphodiester alpha-N-acetylglucosaminidase	0.945
Q9UK76	Jupiter microtubule associated homolog 1	0.945
Q9UKK9	ADP-sugar pyrophosphatase	0.945
Q9UKZ4	Teneurin-1	0.945
Q9ULZ3	Apoptosis-associated speck-like protein containing a CARD	0.945
Q9UM21	Alpha-13-mannosyl-glycoprotein 4-beta-N-acetylglucosaminyltransferase A	0.945
Q9UP38	Frizzled-1	0.945
Q9UPZ6	Thrombospondin type-1 domain-containing protein 7A [Cleaved into: Thrombospondin type-1 domain-containing protein 7A soluble form]	0.945
Q9Y219	Protein jagged-2	0.945
Q9Y227	Ectonucleoside triphosphate diphosphohydrolase 4	0.945
Q9Y2J2	Band 4.1-like protein 3	0.945
Q9Y2Z0	Protein SGT1 homolog	0.945
Q9Y376	Calcium-binding protein 39	0.945
Q9Y3B3	Transmembrane emp24 domain-containing protein 7	0.945
Q9Y4D7	Plexin-D1	0.945
Q9Y4G6	Talin-2	0.945
Q9Y561	Low-density lipoprotein receptor-related protein 12	0.945
Q9Y5C1	Angiopoietin-related protein 3	0.945
Q9Y5R2	Matrix metalloproteinase-24	0.945
Q9Y5W5	Wnt inhibitory factor 1	0.945
Q9Y625	Glypican-6 [Cleaved into: Secreted glypican-6]	0.945
Q9Y639	Neuroplastin	0.945
Q9Y653	Adhesion G-protein coupled receptor G1	0.945
Q9Y6C2	EMILIN-1	0.945
Q9Y6N6	Laminin subunit gamma-3	0.945
Q9Y6V0	Protein piccolo	0.945
Q9Y6X5	Bis	0.945
O14818	Proteasome subunit alpha type-7	0.945
O43897	Tolloid-like protein 1	0.945
P01624	Immunoglobulin kappa variable 3-15	0.945
P01780	Immunoglobulin heavy variable 3-7	0.945
P02776	Platelet factor 4	0.945
P04259	Keratin type II cytoskeletal 6B	0.945
P04439	HLA class I histocompatibility antigen A-3 alpha chain	0.945
P04732	Metallothionein-1E	0.945
P06899	Histone H2B type 1-J	0.945
P10124	Serglycin	0.945
P12814	Alpha-actinin-1	0.945
P16403	Histone H1.2	0.945
P19883	Follistatin	0.945
P21453	Sphingosine 1-phosphate receptor 1	0.945
P26012	Integrin beta-8	0.945
P31151	Protein S100-A7	0.945
P59998	Actin-related protein 2/3 complex subunit 4	0.945
P60022	Beta-defensin 1	0.945
P62820	Ras-related protein Rab-1A	0.945
P62826	GTP-binding nuclear protein Ran	0.945
P68032	Actin alpha cardiac muscle 1	0.945
P68133	Actin alpha skeletal muscle	0.945
P68363	Tubulin alpha-1B chain	0.945
P68371	Tubulin beta-4B chain	0.945
Q5TFQ8	Signal-regulatory protein beta-1 isoform 3	0.945
Q71H61	Immunoglobulin-like domain-containing receptor 2	0.945
Q8N111	Cell cycle exit and neuronal differentiation protein 1	0.945
Q8NF91	Nesprin-1	0.945
Q96HY6	DDRGK domain-containing protein 1	0.945
Q9GZP1	Neurensin-2	0.945
Q9H2A9	Carbohydrate sulfotransferase 8	0.945
Q9NQ30	Endothelial cell-specific molecule 1	0.945
Q9NRV9	Heme-binding protein 1	0.945
Q9NS69	Mitochondrial import receptor subunit TOM22 homolog	0.945
Q9NZT1	Calmodulin-like protein 5	0.945
Q9UBS4	DnaJ homolog subfamily B member 11	0.945
Q9UHF0	Tachykinin-3	0.945
Q9UKX2	Myosin-2	0.945
Q9Y5F7	Protocadherin gamma-C4	0.945
P02730	Band 3 anion transport protein	0.945
P49913	Cathelicidin antimicrobial peptide	0.945
P10412	Histone H1.4	0.945
P13637	Sodium/potassium-transporting ATPase subunit alpha-3	0.945
P13804	Electron transfer flavoprotein subunit alpha mitochondrial	0.945
P14209	CD99 antigen	0.945
P16157	Ankyrin-1	0.945
Q92686	Neurogranin	0.945
Q9UI40	Sodium/potassium/calcium exchanger 2	0.945
Q16473	Putative tenascin-XA	0.945
A4D0S4	Laminin subunit beta-4	0.94
A4D0V7	Cadherin-like and PC-esterase domain-containing protein 1	0.94
A6NDG6	Glycerol-3-phosphate phosphatase	0.94
A6NL88	Protein shisa-7	0.94
B1AKI9	Isthmin-1	0.94
B8ZZ34	Protein shisa-8	0.94
B9A064	Immunoglobulin lambda-like polypeptide 5	0.94
O00292	Left-right determination factor 2	0.94
O00469	Procollagen-lysine2-oxoglutarate 5-dioxygenase 2	0.94
O14656	Torsin-1A	0.94
O14792	Heparan sulfate glucosamine 3-O-sulfotransferase 1	0.94
O14908	PDZ domain-containing protein GIPC1	0.94
O14979	Heterogeneous nuclear ribonucleoprotein D-like	0.94
O15118	NPC intracellular cholesterol transporter 1	0.94
O15143	Actin-related protein 2/3 complex subunit 1B	0.94
O43184	Disintegrin and metalloproteinase domain-containing protein 12	0.94
O43286	Beta-14-galactosyltransferase 5	0.94
O43396	Thioredoxin-like protein 1	0.94
O43399	Tumor protein D54	0.94
O43424	Glutamate receptor ionotropic delta-2	0.94
O43432	Eukaryotic translation initiation factor 4 gamma 3	0.94
O43570	Carbonic anhydrase 12	0.94
O43736	Integral membrane protein 2A	0.94
O43752	Syntaxin-6	0.94
O43854	EGF-like repeat and discoidin I-like domain-containing protein 3	0.94
O60513	Beta-14-galactosyltransferase 4	0.94
O60687	Sushi repeat-containing protein SRPX2	0.94
O60704	Protein-tyrosine sulfotransferase 2	0.94
O60784	Target of Myb protein 1	0.94
O60883	G-protein coupled receptor 37-like 1	0.94
O60884	DnaJ homolog subfamily A member 2	0.94
O60909	Beta-14-galactosyltransferase 2	0.94
O75019	Leukocyte immunoglobulin-like receptor subfamily A member 1	0.94
O75023	Leukocyte immunoglobulin-like receptor subfamily B member 5	0.94
O75340	Programmed cell death protein 6	0.94
O75369	Filamin-B	0.94
O75581	Low-density lipoprotein receptor-related protein 6	0.94
O75828	Carbonyl reductase [NADPH] 3	0.94
O76041	Nebulette	0.94
O95297	Myelin protein zero-like protein 1	0.94
O95433	Activator of 90 kDa heat shock protein ATPase homolog 1	0.94
O95479	GDH/6PGL endoplasmic bifunctional protein [Includes: Glucose 1-dehydrogenase	0.94
O95630	STAM-binding protein	0.94
O95861	3'	0.94
O95881	Thioredoxin domain-containing protein 12	0.94
P00325	Alcohol dehydrogenase 1B	0.94
P00750	Tissue-type plasminogen activator	0.94
P01282	VIP peptides [Cleaved into: Intestinal peptide PHV-42	0.94
P01593	Immunoglobulin kappa variable 1D-33	0.94
P01601	Immunoglobulin kappa variable 1D-16	0.94
P01701	Immunoglobulin lambda variable 1-51	0.94
P01703	Immunoglobulin lambda variable 1-40	0.94
P01709	Immunoglobulin lambda variable 2-8	0.94
P01717	Immunoglobulin lambda variable 3-25	0.94
P01743	Immunoglobulin heavy variable 1-46	0.94
P01764	Immunoglobulin heavy variable 3-23	0.94
P01766	Immunoglobulin heavy variable 3-13	0.94
P01824	Immunoglobulin heavy variable 4-39	0.94
P01825	Immunoglobulin heavy variable 4-59	0.94
P02689	Myelin P2 protein	0.94
P02795	Metallothionein-2	0.94
P04424	Argininosuccinate lyase	0.94
P04440	HLA class II histocompatibility antigen DP beta 1 chain	0.94
P04626	Receptor tyrosine-protein kinase erbB-2	0.94
P04844	Dolichyl-diphosphooligosaccharide--protein glycosyltransferase subunit 2	0.94
P04908	Histone H2A type 1-B/E	0.94
P06213	Insulin receptor	0.94
P06280	Alpha-galactosidase A	0.94
P06576	ATP synthase subunit beta mitochondrial	0.94
P06737	Glycogen phosphorylase liver form	0.94
P06756	Integrin alpha-V	0.94
P07196	Neurofilament light polypeptide	0.94
P07359	Platelet glycoprotein Ib alpha chain	0.94
P07949	Proto-oncogene tyrosine-protein kinase receptor Ret	0.94
P08069	Insulin-like growth factor 1 receptor	0.94
P08133	Annexin A6	0.94
P08236	Beta-glucuronidase	0.94
P08648	Integrin alpha-5	0.94
P08709	Coagulation factor VII	0.94
P08949	Neuromedin-B [Cleaved into: Neuromedin-B-32; Neuromedin-B]	0.94
P09326	CD48 antigen	0.94
P09429	High mobility group protein B1	0.94
P09525	Annexin A4	0.94
P09543	2'3'-cyclic-nucleotide 3'-phosphodiesterase	0.94
P09651	Heterogeneous nuclear ribonucleoprotein A1	0.94
P0C7U0	Protein ELFN1	0.94
P10720	Platelet factor 4 variant	0.94
P10912	Growth hormone receptor	0.94
P10915	Hyaluronan and proteoglycan link protein 1	0.94
P11117	Lysosomal acid phosphatase	0.94
P11226	Mannose-binding protein C	0.94
P11766	Alcohol dehydrogenase class-3	0.94
P12036	Neurofilament heavy polypeptide	0.94
P12235	ADP/ATP translocase 1	0.94
P12273	Prolactin-inducible protein	0.94
P12724	Eosinophil cationic protein	0.94
P12883	Myosin-7	0.94
P13726	Tissue factor	0.94
P13861	cAMP-dependent protein kinase type II-alpha regulatory subunit	0.94
P14778	Interleukin-1 receptor type 1	0.94
P14780	Matrix metalloproteinase-9	0.94
P15085	Carboxypeptidase A1	0.94
P15104	Glutamine synthetase	0.94
P15260	Interferon gamma receptor 1	0.94
P15374	Ubiquitin carboxyl-terminal hydrolase isozyme L3	0.94
P15529	Membrane cofactor protein	0.94
P15692	Vascular endothelial growth factor A	0.94
P16284	Platelet endothelial cell adhesion molecule	0.94
P17301	Integrin alpha-2	0.94
P17405	Sphingomyelin phosphodiesterase	0.94
P17948	Vascular endothelial growth factor receptor 1	0.94
P19013	Keratin type II cytoskeletal 4	0.94
P19256	Lymphocyte function-associated antigen 3	0.94
P20138	Myeloid cell surface antigen CD33	0.94
P20333	Tumor necrosis factor receptor superfamily member 1B	0.94
P20810	Calpastatin	0.94
P21266	Glutathione S-transferase Mu 3	0.94
P21583	Kit ligand	0.94
P21757	Macrophage scavenger receptor types I and II	0.94
P22102	Trifunctional purine biosynthetic protein adenosine-3 [Includes: Phosphoribosylamine--glycine ligase	0.94
P22413	Ectonucleotide pyrophosphatase/phosphodiesterase family member 1	0.94
P23467	Receptor-type tyrosine-protein phosphatase beta	0.94
P24298	Alanine aminotransferase 1	0.94
P24855	Deoxyribonuclease-1	0.94
P25189	Myelin protein P0	0.94
P25325	3-mercaptopyruvate sulfurtransferase	0.94
P25940	Collagen alpha-3	0.94
P25942	Tumor necrosis factor receptor superfamily member 5	0.94
P27930	Interleukin-1 receptor type 2	0.94
P28482	Mitogen-activated protein kinase 1	0.94
P28908	Tumor necrosis factor receptor superfamily member 8	0.94
P29317	Ephrin type-A receptor 2	0.94
P29320	Ephrin type-A receptor 3	0.94
P29692	Elongation factor 1-delta	0.94
P30047	GTP cyclohydrolase 1 feedback regulatory protein	0.94
P30447	HLA class I histocompatibility antigen A-23 alpha chain	0.94
P30533	Alpha-2-macroglobulin receptor-associated protein	0.94
P30626	Sorcin	0.94
P31689	DnaJ homolog subfamily A member 1	0.94
P31942	Heterogeneous nuclear ribonucleoprotein H3	0.94
P31944	Caspase-14	0.94
P32754	4-hydroxyphenylpyruvate dioxygenase	0.94
P35030	Trypsin-3	0.94
P35221	Catenin alpha-1	0.94
P35625	Metalloproteinase inhibitor 3	0.94
P35637	RNA-binding protein FUS	0.94
P35916	Vascular endothelial growth factor receptor 3	0.94
P36268	Inactive glutathione hydrolase 2	0.94
P36269	Glutathione hydrolase 5 proenzyme	0.94
P36896	Activin receptor type-1B	0.94
P36897	TGF-beta receptor type-1	0.94
P37840	Alpha-synuclein	0.94
P38159	RNA-binding motif protein X chromosome	0.94
P40123	Adenylyl cyclase-associated protein 2	0.94
P41159	Leptin	0.94
P41594	Metabotropic glutamate receptor 5	0.94
P42702	Leukemia inhibitory factor receptor	0.94
P43003	Excitatory amino acid transporter 1	0.94
P43243	Matrin-3	0.94
P46109	Crk-like protein	0.94
P48551	Interferon alpha/beta receptor 2	0.94
P49006	MARCKS-related protein	0.94
P49189	4-trimethylaminobutyraldehyde dehydrogenase	0.94
P49441	Inositol polyphosphate 1-phosphatase	0.94
P49721	Proteasome subunit beta type-2	0.94
P49771	Fms-related tyrosine kinase 3 ligand	0.94
P49788	Retinoic acid receptor responder protein 1	0.94
P50552	Vasodilator-stimulated phosphoprotein	0.94
P50851	Lipopolysaccharide-responsive and beige-like anchor protein	0.94
P50995	Annexin A11	0.94
P51511	Matrix metalloproteinase-15	0.94
P51512	Matrix metalloproteinase-16	0.94
P51688	N-sulphoglucosamine sulphohydrolase	0.94
P51991	Heterogeneous nuclear ribonucleoprotein A3	0.94
P52272	Heterogeneous nuclear ribonucleoprotein M	0.94
P52888	Thimet oligopeptidase	0.94
P53801	Pituitary tumor-transforming gene 1 protein-interacting protein	0.94
[truncated: 2,366 more rows]

## Sheet: Milk
Protein list taken from Human Body Fluid Proteome Database (https://bmbl.bmi.osumc.edu/HBFP/) on 11th Oct 2022
ProteinId	ProteinName	Confidence Score
P01833	Polymeric immunoglobulin receptor	0.99
P47710	Alpha-S1-casein [Cleaved into: Casoxin-D]	0.99
Q13410	Butyrophilin subfamily 1 member A1	0.99
P05814	Beta-casein	0.985
P10451	Osteopontin	0.98
P00709	Alpha-lactalbumin	0.975
P07498	Kappa-casein	0.975
Q6WN34	Chordin-like protein 2	0.975
Q99541	Perilipin-2	0.975
P10909	Clusterin	0.975
P15941	Mucin-1	0.975
P19835	Bile salt-activated lipase	0.975
P22897	Macrophage mannose receptor 1	0.975
P01024	Complement C3	0.97
Q08431	Lactadherin	0.97
P00738	Haptoglobin	0.97
P01591	Immunoglobulin J chain	0.97
P01876	Immunoglobulin heavy constant alpha 1	0.97
P02788	Lactotransferrin	0.97
P0C0L5	Complement C4-B	0.97
Q99102	Mucin-4	0.97
P02671	Fibrinogen alpha chain [Cleaved into: Fibrinopeptide A; Fibrinogen alpha chain]	0.965
P04004	Vitronectin	0.965
P07237	Protein disulfide-isomerase	0.965
P12273	Prolactin-inducible protein	0.965
P23280	Carbonic anhydrase 6	0.965
P49327	Fatty acid synthase	0.965
P61626	Lysozyme C	0.965
O00391	Sulfhydryl oxidase 1	0.965
O60664	Perilipin-3	0.965
P01009	Alpha-1-antitrypsin	0.965
P01011	Alpha-1-antichymotrypsin	0.965
P01834	Immunoglobulin kappa constant	0.965
P01857	Immunoglobulin heavy constant gamma 1	0.965
P01871	Immunoglobulin heavy constant mu	0.965
P01877	Immunoglobulin heavy constant alpha 2	0.965
P02647	Apolipoprotein A-I	0.965
P02768	Serum albumin	0.965
P06733	Alpha-enolase	0.965
P06858	Lipoprotein lipase	0.965
P07996	Thrombospondin-1	0.965
P08571	Monocyte differentiation antigen CD14	0.965
P15291	Beta-14-galactosyltransferase 1	0.965
P24821	Tenascin	0.965
P25311	Zinc-alpha-2-glycoprotein	0.965
P47989	Xanthine dehydrogenase/oxidase [Includes: Xanthine dehydrogenase	0.965
P61769	Beta-2-microglobulin [Cleaved into: Beta-2-microglobulin form pI 5.3]	0.965
P62937	Peptidyl-prolyl cis-trans isomerase A	0.965
Q08380	Galectin-3-binding protein	0.965
P01034	Cystatin-C	0.96
P04792	Heat shock protein beta-1	0.96
P07602	Prosaposin	0.96
P11021	Endoplasmic reticulum chaperone BiP	0.96
[truncated: 2,404 more rows]

## Sheet: Pleural effusion
Protein list taken from Human Body Fluid Proteome Database (https://bmbl.bmi.osumc.edu/HBFP/) on 11th Oct 2022
[truncated: 1,520 more rows]

[truncated: 6 more sheets: Saliva, Seminal fluid, Sweat, Synovial fluid, Tears, Urine]
